# Supplementary material for: 7-Nitro-2-phenyl­imidazo[2,1-b][1,3]benzo­thia­zole
Source: Acta Crystallogr Sect E Struct Rep Online. 2014 Jan 15;70(Pt 2):o143–4. doi: 10.1107/S1600536814000476 (PMC3998307; doi:10.1107/S1600536814000476)
Supplement: Supplementary file 1 [file e-70-0o143-sup1.cif]

##############################################################################
#                                                                            #
# This CIF contains the data in a paper accepted for publication in          #
# Acta Crystallographica Section E. It conforms to the requirements of       #
# Notes for Authors for Acta Crystallographica Section E, and has been       #
# peer reviewed under the auspices of the IUCr Commission on Journals.       #
#                                                                            #
# Full details of the Crystallographic Information File format               #
# are given in the paper "The Crystallographic Information File (CIF):       #
# a New Standard Archive File for Crystallography" by S. R. Hall, F. H.      #
# Allen and I. D. Brown [Acta Cryst. (1991), A47, 655-685].                  #
#                                                                            #
# The current version of the core CIF dictionary is obtainable from          #
# ftp://ftp.iucr.org/pub/cif_core.dic.                                       #
#                                                                            #
# Software is freely available for graphical display of the structure(s)     #
# in this CIF. For information consult the CIF software page                 #
# http://www.iucr.org/resources/cif/software.                                #
#                                                                            #
# This file may be used for bona fide research purposes within the           #
# scientific community so long as proper attribution is given to the journal # 
# article from which it was obtained.                                        #
#                                                                            #
##############################################################################
data_global
_audit_creation_method     'from SHELXL97 CIF and IUCr SHELXL97-template'
_journal_date_recd_electronic     2014-01-05
_journal_date_accepted     2014-01-08
_journal_name_full     'Acta Crystallographica, Section E'
_journal_year     2014
_journal_volume     70
_journal_issue      2
_journal_page_first     o143
_journal_page_last     o144
_journal_paper_category     QO
_journal_paper_doi     10.1107/S1600536814000476
_journal_coeditor_code     RK2421
_publ_contact_author_name     'Alexander S. Bunev'
_publ_contact_author_address
;
Department of Chemistry and Chemical Technology, Togliatti State University,
14 Belorusskaya Street, Togliatti 445667, Russian Federation
;
_publ_contact_author_email     'a.s.bunev@gmail.com'
_publ_contact_author_fax     '+7-8482-54-63-77'
_publ_contact_author_phone     '+7-8482-54-63-77'
_publ_section_title
;
7-Nitro-2-phenylimidazo[2,1-<i>b</i>][1,3]benzothiazole
;
loop_
    _publ_author_name
    _publ_author_footnote
    _publ_author_address
    'Alexander S. Bunev' .
;
Department of Chemistry and Chemical Technology,
Togliatti State University,
14 Belorusskaya St, Togliatti 445667,
Russian Federation
;
    'Elena V. Sukhonosova' .
;
Department of Organic, Bioorganic and Medicinal Chemistry,
Samara State University,
1 Akademician Pavlov St, Samara 443011,
Russian Federation
;
    'Vladimir E. Statsyuk' .
;
Department of Chemistry and Chemical Technology,
Togliatti State University,
14 Belorusskaya St, Togliatti 445667,
Russian Federation
;
    'Ostapenko, Gennady I.' .
;
Department of Chemistry and Chemical Technology,
Togliatti State University,
14 Belorusskaya St, Togliatti 445667,
Russian Federation
;
    'Khrustalev, Victor N.' .
;
X-Ray Structural Centre,
A.N. Nesmeyanov Institute of Organoelement Compounds,
Russian Academy of Sciences,
28 Vavilov St, B-334, Moscow 119991,
Russian Federation
;
data_I
_database_code_depnum_ccdc_archive 'CCDC 980673'
_audit_creation_method     'SHELXL97'
_chemical_name_systematic
;
7-Nitro-2-phenylimidazo[2,1-<i>b</i>][1,3]benzothiazole
;
_chemical_name_common     ?
_chemical_formula_moiety     'C15 H9 N3 O2 S'
_chemical_formula_sum     'C15 H9 N3 O2 S'
_chemical_formula_iupac     'C15 H9 N3 O2 S'
_chemical_formula_weight     295.32
_chemical_melting_point_gt     539
_chemical_melting_point_lt     541
_symmetry_cell_setting     monoclinic
_symmetry_space_group_name_H-M     'P 21/c'
_symmetry_space_group_name_Hall     '-P 2ybc'
loop_
    _symmetry_equiv_pos_as_xyz
    'x, y, z'
    '-x, y+1/2, -z+1/2'
    '-x, -y, -z'
    'x, -y-1/2, z-1/2'
_cell_length_a     6.8068(3)
_cell_length_b     21.0244(9)
_cell_length_c     9.0699(4)
_cell_angle_alpha     90.00
_cell_angle_beta     105.0770(10)
_cell_angle_gamma     90.00
_cell_volume     1253.30(9)
_cell_formula_units_Z     4
_cell_measurement_reflns_used     6622
_cell_measurement_theta_min     2.52
_cell_measurement_theta_max     32.65
_cell_measurement_temperature     120(2)
_exptl_crystal_description     'prism'
_exptl_crystal_colour     'yellow'
_exptl_crystal_size_max     0.30
_exptl_crystal_size_mid     0.10
_exptl_crystal_size_min     0.10
_exptl_crystal_density_diffrn     1.565
_exptl_crystal_density_meas     ?
_exptl_crystal_density_method     'not measured'
_exptl_crystal_F_000     608
_exptl_absorpt_coefficient_mu     0.266
_exptl_absorpt_correction_type     multi-scan
_exptl_absorpt_process_details     '(<i>SADABS</i>; Bruker, 2003)'
_exptl_absorpt_correction_T_min     0.924
_exptl_absorpt_correction_T_max     0.974
_exptl_special_details     ?
_diffrn_ambient_temperature     120(2)
_diffrn_radiation_type     'MoK\a'
_diffrn_radiation_wavelength     0.71073
_diffrn_radiation_source     'fine--focus sealed tube'
_diffrn_radiation_monochromator     graphite
_diffrn_measurement_device_type     'Bruker APEXII CCD'
_diffrn_measurement_method     '\f and \w scans'
_diffrn_detector_area_resol_mean     ?
_diffrn_reflns_number     19380
_diffrn_reflns_av_R_equivalents     0.0406
_diffrn_reflns_av_sigmaI/netI     0.0335
_diffrn_reflns_theta_min     1.94
_diffrn_reflns_theta_max     32.66
_diffrn_reflns_theta_full     32.66
_diffrn_measured_fraction_theta_max     0.999
_diffrn_measured_fraction_theta_full     0.999
_diffrn_reflns_limit_h_min     -10
_diffrn_reflns_limit_h_max     10
_diffrn_reflns_limit_k_min     -31
_diffrn_reflns_limit_k_max     30
_diffrn_reflns_limit_l_min     -13
_diffrn_reflns_limit_l_max     13
_refine_special_details
;
 Refinement of <i>F</i>^2^ against ALL reflections. The weighted
 <i>R</i>--factor <i>wR</i> and goodness of fit <i>S</i> are based on
 <i>F</i>^2^, conventional <i>R</i>--factors <i>R</i> are based on <i>F</i>,
 with <i>F</i> set to zero for negative <i>F</i>^2^. The threshold expression
 of <i>F</i>^2^ > \s(<i>F</i>^2^) is used only for calculating
 <i>R</i>--factors(gt) <i>etc</i>. and is not relevant to the choice of
 reflections for refinement. <i>R</i>--factors based on <i>F</i>^2^ are
 statistically about twice as large as those based on <i>F</i>, and
 <i>R</i>--factors based on ALL data will be even larger.
;
_reflns_number_total     4586
_reflns_number_gt     3740
_reflns_threshold_expression     I>2\s(I)
_refine_ls_structure_factor_coef     Fsqd
_refine_ls_matrix_type     full
_refine_ls_R_factor_all     0.0540
_refine_ls_R_factor_gt     0.0412
_refine_ls_wR_factor_gt     0.1020
_refine_ls_wR_factor_ref     0.1104
_refine_ls_goodness_of_fit_ref     1.026
_refine_ls_restrained_S_all     1.026
_refine_ls_number_reflns     4586
_refine_ls_number_parameters     190
_refine_ls_number_restraints     0
_refine_ls_hydrogen_treatment     constr
_refine_ls_weighting_scheme     calc
_refine_ls_weighting_details
           'calc w=1/[\s^2^(Fo^2^)+(0.058P)^2^+0.471P] where P=(Fo^2^+2Fc^2^)/3'
_atom_sites_solution_hydrogens     geom
_atom_sites_solution_primary     direct
_atom_sites_solution_secondary     difmap
_refine_ls_shift/su_max     0.001
_refine_ls_shift/su_mean     0.000
_refine_diff_density_max     0.544
_refine_diff_density_min     -0.382
_refine_ls_extinction_method     'none'
_refine_ls_extinction_coef     ?
loop_
    _atom_type_symbol
    _atom_type_description
    _atom_type_scat_dispersion_real
    _atom_type_scat_dispersion_imag
    _atom_type_scat_source
    'C' 'C' 0.0033 0.0016
                         'International Tables Vol C Tables 4.2.6.8 and 6.1.1.4'
    'H' 'H' 0.0000 0.0000
                         'International Tables Vol C Tables 4.2.6.8 and 6.1.1.4'
    'N' 'N' 0.0061 0.0033
                         'International Tables Vol C Tables 4.2.6.8 and 6.1.1.4'
    'O' 'O' 0.0106 0.0060
                         'International Tables Vol C Tables 4.2.6.8 and 6.1.1.4'
    'S' 'S' 0.1246 0.1234
                         'International Tables Vol C Tables 4.2.6.8 and 6.1.1.4'
_computing_data_collection     '<i>APEX2</i> (Bruker, 2005)'
_computing_cell_refinement     '<i>SAINT</i> (Bruker, 2001)'
_computing_data_reduction     '<i>SAINT</i> (Bruker, 2001)'
_computing_structure_solution     '<i>SHELXTL</i> (Sheldrick, 2008)'
_computing_structure_refinement     '<i>SHELXTL</i> (Sheldrick, 2008)'
_computing_molecular_graphics     '<i>SHELXTL</i> (Sheldrick, 2008)'
_computing_publication_material     '<i>SHELXTL</i> (Sheldrick, 2008)'
loop_
    _atom_site_type_symbol
    _atom_site_label
    _atom_site_fract_x
    _atom_site_fract_y
    _atom_site_fract_z
    _atom_site_U_iso_or_equiv
    _atom_site_adp_type
    _atom_site_calc_flag
    _atom_site_refinement_flags
    _atom_site_occupancy
    _atom_site_symmetry_multiplicity
    _atom_site_disorder_assembly
    _atom_site_disorder_group
    N N1 0.28591(16) 0.51605(5) 0.71585(12) 0.01553(19) Uani d . 1 1 . .
    C C2 0.28524(17) 0.45307(5) 0.66432(13) 0.0135(2) Uani d . 1 1 . .
    C C3 0.25724(17) 0.45089(5) 0.50820(14) 0.0142(2) Uani d . 1 1 . .
    H H3 0.2503 0.4142 0.4460 0.017 Uiso calc R 1 1 . .
    N N4 0.24150(15) 0.51394(5) 0.46181(11) 0.01305(18) Uani d . 1 1 . .
    C C4A 0.21228(17) 0.54833(5) 0.32729(13) 0.0128(2) Uani d . 1 1 . .
    C C5 0.19297(18) 0.52421(6) 0.18123(13) 0.0145(2) Uani d . 1 1 . .
    H H5 0.2035 0.4799 0.1647 0.017 Uiso calc R 1 1 . .
    C C6 0.15793(18) 0.56688(6) 0.06069(13) 0.0151(2) Uani d . 1 1 . .
    H H6 0.1450 0.5522 -0.0405 0.018 Uiso calc R 1 1 . .
    C C7 0.14192(17) 0.63163(6) 0.08972(13) 0.0141(2) Uani d . 1 1 . .
    N N7 0.09229(16) 0.67506(5) -0.04063(12) 0.0179(2) Uani d . 1 1 . .
    O O1 0.03830(18) 0.65210(5) -0.16990(11) 0.0285(2) Uani d . 1 1 . .
    O O2 0.10321(17) 0.73262(5) -0.01562(12) 0.0264(2) Uani d . 1 1 . .
    C C8 0.16850(18) 0.65707(5) 0.23520(13) 0.0147(2) Uani d . 1 1 . .
    H H8 0.1621 0.7016 0.2514 0.018 Uiso calc R 1 1 . .
    C C8A 0.20485(17) 0.61398(6) 0.35558(13) 0.0137(2) Uani d . 1 1 . .
    S S9 0.23601(5) 0.631304(14) 0.55005(3) 0.01708(8) Uani d . 1 1 . .
    C C9A 0.25920(18) 0.55010(6) 0.59108(13) 0.0146(2) Uani d . 1 1 . .
    C C10 0.31635(17) 0.39985(5) 0.77247(13) 0.0136(2) Uani d . 1 1 . .
    C C11 0.37199(18) 0.41148(6) 0.92960(14) 0.0156(2) Uani d . 1 1 . .
    H H11 0.3843 0.4540 0.9661 0.019 Uiso calc R 1 1 . .
    C C12 0.4096(2) 0.36113(6) 1.03320(14) 0.0191(2) Uani d . 1 1 . .
    H H12 0.4474 0.3695 1.1398 0.023 Uiso calc R 1 1 . .
    C C13 0.3919(2) 0.29863(6) 0.98110(15) 0.0203(2) Uani d . 1 1 . .
    H H13 0.4205 0.2644 1.0517 0.024 Uiso calc R 1 1 . .
    C C14 0.3318(2) 0.28656(6) 0.82445(15) 0.0202(2) Uani d . 1 1 . .
    H H14 0.3163 0.2440 0.7884 0.024 Uiso calc R 1 1 . .
    C C15 0.29452(19) 0.33662(6) 0.72114(14) 0.0169(2) Uani d . 1 1 . .
    H H15 0.2539 0.3280 0.6147 0.020 Uiso calc R 1 1 . .
loop_
    _atom_site_aniso_label
    _atom_site_aniso_U_11
    _atom_site_aniso_U_22
    _atom_site_aniso_U_33
    _atom_site_aniso_U_12
    _atom_site_aniso_U_13
    _atom_site_aniso_U_23
    N1 0.0196(5) 0.0129(4) 0.0138(4) 0.0008(3) 0.0038(4) 0.0005(3)
    C2 0.0125(5) 0.0133(5) 0.0148(5) 0.0005(4) 0.0037(4) 0.0006(4)
    C3 0.0156(5) 0.0124(5) 0.0151(5) 0.0005(4) 0.0047(4) 0.0003(4)
    N4 0.0148(4) 0.0122(4) 0.0120(4) 0.0009(3) 0.0033(3) 0.0004(3)
    C4A 0.0120(5) 0.0129(5) 0.0137(5) -0.0003(4) 0.0037(4) 0.0012(4)
    C5 0.0160(5) 0.0137(5) 0.0142(5) 0.0004(4) 0.0049(4) -0.0005(4)
    C6 0.0159(5) 0.0162(5) 0.0134(5) -0.0002(4) 0.0045(4) 0.0001(4)
    C7 0.0140(5) 0.0150(5) 0.0136(5) 0.0004(4) 0.0043(4) 0.0026(4)
    N7 0.0195(5) 0.0187(5) 0.0164(5) 0.0027(4) 0.0063(4) 0.0035(4)
    O1 0.0448(6) 0.0278(5) 0.0129(4) 0.0087(5) 0.0076(4) 0.0022(4)
    O2 0.0387(6) 0.0155(4) 0.0248(5) -0.0007(4) 0.0076(4) 0.0058(4)
    C8 0.0159(5) 0.0131(5) 0.0157(5) -0.0003(4) 0.0053(4) 0.0008(4)
    C8A 0.0146(5) 0.0132(5) 0.0131(5) -0.0002(4) 0.0033(4) -0.0002(4)
    S9 0.02653(16) 0.01152(13) 0.01288(13) 0.00037(10) 0.00455(11) -0.00043(9)
    C9A 0.0173(5) 0.0131(5) 0.0132(5) 0.0002(4) 0.0036(4) -0.0010(4)
    C10 0.0127(5) 0.0134(5) 0.0152(5) 0.0008(4) 0.0044(4) 0.0020(4)
    C11 0.0165(5) 0.0160(5) 0.0146(5) -0.0011(4) 0.0044(4) 0.0010(4)
    C12 0.0205(6) 0.0218(6) 0.0153(5) -0.0011(4) 0.0050(4) 0.0032(4)
    C13 0.0234(6) 0.0180(5) 0.0209(6) 0.0008(4) 0.0083(5) 0.0068(4)
    C14 0.0264(6) 0.0142(5) 0.0217(6) 0.0009(4) 0.0090(5) 0.0022(4)
    C15 0.0203(5) 0.0144(5) 0.0164(5) 0.0016(4) 0.0056(4) 0.0009(4)
_geom_special_details
;
 All s.u.'s (except the s.u. in the dihedral angle between two l.s. planes)
 are estimated using the full covariance matrix. The cell s.u.'s are taken
 into account individually in the estimation of s.u.'s in distances, angles
 and torsion angles; correlations between s.u.'s in cell parameters are only
 used when they are defined by crystal symmetry. An approximate (isotropic)
 treatment of cell s.u.'s is used for estimating s.u.'s involving l.s. planes.
;
loop_
    _geom_bond_atom_site_label_1
    _geom_bond_atom_site_label_2
    _geom_bond_site_symmetry_2
    _geom_bond_distance
    _geom_bond_publ_flag
    N1 C9A . 1.3112(15) ?
    N1 C2 . 1.4038(15) ?
    C2 C3 . 1.3795(16) ?
    C2 C10 . 1.4666(16) ?
    C3 N4 . 1.3865(15) ?
    C3 H3 . 0.9500 ?
    N4 C9A . 1.3761(15) ?
    N4 C4A . 1.3873(14) ?
    C4A C5 . 1.3924(16) ?
    C4A C8A . 1.4073(16) ?
    C5 C6 . 1.3861(16) ?
    C5 H5 . 0.9500 ?
    C6 C7 . 1.3962(17) ?
    C6 H6 . 0.9500 ?
    C7 C8 . 1.3913(16) ?
    C7 N7 . 1.4621(15) ?
    N7 O2 . 1.2298(15) ?
    N7 O1 . 1.2323(15) ?
    C8 C8A . 1.3905(16) ?
    C8 H8 . 0.9500 ?
    C8A S9 . 1.7590(12) ?
    S9 C9A . 1.7457(12) ?
    C10 C11 . 1.3977(16) ?
    C10 C15 . 1.4034(16) ?
    C11 C12 . 1.3942(17) ?
    C11 H11 . 0.9500 ?
    C12 C13 . 1.3909(19) ?
    C12 H12 . 0.9500 ?
    C13 C14 . 1.3957(19) ?
    C13 H13 . 0.9500 ?
    C14 C15 . 1.3880(17) ?
    C14 H14 . 0.9500 ?
    C15 H15 . 0.9500 ?
loop_
    _geom_angle_atom_site_label_1
    _geom_angle_atom_site_label_2
    _geom_angle_atom_site_label_3
    _geom_angle_site_symmetry_1
    _geom_angle_site_symmetry_3
    _geom_angle
    _geom_angle_publ_flag
    C9A N1 C2 . . 103.89(10) ?
    C3 C2 N1 . . 111.14(10) ?
    C3 C2 C10 . . 128.20(11) ?
    N1 C2 C10 . . 120.64(10) ?
    C2 C3 N4 . . 105.00(10) ?
    C2 C3 H3 . . 127.5 ?
    N4 C3 H3 . . 127.5 ?
    C9A N4 C3 . . 106.68(10) ?
    C9A N4 C4A . . 114.97(10) ?
    C3 N4 C4A . . 138.35(10) ?
    N4 C4A C5 . . 127.12(10) ?
    N4 C4A C8A . . 110.77(10) ?
    C5 C4A C8A . . 122.12(10) ?
    C6 C5 C4A . . 117.98(11) ?
    C6 C5 H5 . . 121.0 ?
    C4A C5 H5 . . 121.0 ?
    C5 C6 C7 . . 119.22(11) ?
    C5 C6 H6 . . 120.4 ?
    C7 C6 H6 . . 120.4 ?
    C8 C7 C6 . . 123.81(11) ?
    C8 C7 N7 . . 118.19(10) ?
    C6 C7 N7 . . 118.00(10) ?
    O2 N7 O1 . . 123.34(11) ?
    O2 N7 C7 . . 118.37(11) ?
    O1 N7 C7 . . 118.28(11) ?
    C8A C8 C7 . . 116.54(11) ?
    C8A C8 H8 . . 121.7 ?
    C7 C8 H8 . . 121.7 ?
    C8 C8A C4A . . 120.22(11) ?
    C8 C8A S9 . . 127.08(9) ?
    C4A C8A S9 . . 112.66(9) ?
    C9A S9 C8A . . 89.54(5) ?
    N1 C9A N4 . . 113.29(10) ?
    N1 C9A S9 . . 134.63(9) ?
    N4 C9A S9 . . 112.07(8) ?
    C11 C10 C15 . . 118.77(11) ?
    C11 C10 C2 . . 120.14(10) ?
    C15 C10 C2 . . 121.09(11) ?
    C12 C11 C10 . . 120.52(11) ?
    C12 C11 H11 . . 119.7 ?
    C10 C11 H11 . . 119.7 ?
    C13 C12 C11 . . 120.25(12) ?
    C13 C12 H12 . . 119.9 ?
    C11 C12 H12 . . 119.9 ?
    C12 C13 C14 . . 119.61(12) ?
    C12 C13 H13 . . 120.2 ?
    C14 C13 H13 . . 120.2 ?
    C15 C14 C13 . . 120.21(12) ?
    C15 C14 H14 . . 119.9 ?
    C13 C14 H14 . . 119.9 ?
    C14 C15 C10 . . 120.61(11) ?
    C14 C15 H15 . . 119.7 ?
    C10 C15 H15 . . 119.7 ?
loop_
    _geom_torsion_atom_site_label_1
    _geom_torsion_atom_site_label_2
    _geom_torsion_atom_site_label_3
    _geom_torsion_atom_site_label_4
    _geom_torsion_site_symmetry_1
    _geom_torsion_site_symmetry_2
    _geom_torsion_site_symmetry_3
    _geom_torsion_site_symmetry_4
    _geom_torsion
    _geom_torsion_publ_flag
    C9A N1 C2 C3 . . . . -0.18(13) ?
    C9A N1 C2 C10 . . . . 178.54(10) ?
    N1 C2 C3 N4 . . . . 0.39(13) ?
    C10 C2 C3 N4 . . . . -178.21(11) ?
    C2 C3 N4 C9A . . . . -0.43(12) ?
    C2 C3 N4 C4A . . . . -179.63(13) ?
    C9A N4 C4A C5 . . . . 178.88(11) ?
    C3 N4 C4A C5 . . . . -2.0(2) ?
    C9A N4 C4A C8A . . . . -0.78(14) ?
    C3 N4 C4A C8A . . . . 178.38(13) ?
    N4 C4A C5 C6 . . . . 177.96(11) ?
    C8A C4A C5 C6 . . . . -2.41(17) ?
    C4A C5 C6 C7 . . . . -0.48(17) ?
    C5 C6 C7 C8 . . . . 3.11(18) ?
    C5 C6 C7 N7 . . . . -176.24(10) ?
    C8 C7 N7 O2 . . . . 9.70(17) ?
    C6 C7 N7 O2 . . . . -170.91(11) ?
    C8 C7 N7 O1 . . . . -169.09(11) ?
    C6 C7 N7 O1 . . . . 10.30(16) ?
    C6 C7 C8 C8A . . . . -2.66(17) ?
    N7 C7 C8 C8A . . . . 176.69(10) ?
    C7 C8 C8A C4A . . . . -0.31(17) ?
    C7 C8 C8A S9 . . . . -177.77(9) ?
    N4 C4A C8A C8 . . . . -177.46(10) ?
    C5 C4A C8A C8 . . . . 2.86(17) ?
    N4 C4A C8A S9 . . . . 0.33(12) ?
    C5 C4A C8A S9 . . . . -179.35(9) ?
    C8 C8A S9 C9A . . . . 177.73(11) ?
    C4A C8A S9 C9A . . . . 0.12(9) ?
    C2 N1 C9A N4 . . . . -0.11(14) ?
    C2 N1 C9A S9 . . . . 178.45(11) ?
    C3 N4 C9A N1 . . . . 0.36(14) ?
    C4A N4 C9A N1 . . . . 179.77(10) ?
    C3 N4 C9A S9 . . . . -178.54(8) ?
    C4A N4 C9A S9 . . . . 0.88(13) ?
    C8A S9 C9A N1 . . . . -179.12(13) ?
    C8A S9 C9A N4 . . . . -0.55(9) ?
    C3 C2 C10 C11 . . . . 170.54(12) ?
    N1 C2 C10 C11 . . . . -7.93(17) ?
    C3 C2 C10 C15 . . . . -8.38(18) ?
    N1 C2 C10 C15 . . . . 173.14(11) ?
    C15 C10 C11 C12 . . . . 1.45(17) ?
    C2 C10 C11 C12 . . . . -177.50(11) ?
    C10 C11 C12 C13 . . . . -0.06(19) ?
    C11 C12 C13 C14 . . . . -1.4(2) ?
    C12 C13 C14 C15 . . . . 1.5(2) ?
    C13 C14 C15 C10 . . . . -0.10(19) ?
    C11 C10 C15 C14 . . . . -1.37(18) ?
    C2 C10 C15 C14 . . . . 177.57(11) ?
_iucr_refine_instructions_details
;
TITL I in P2(1)/c
CELL 0.71073   6.8068  21.0244   9.0699  90.000 105.077  90.000
ZERR    4.00   0.0003   0.0009   0.0004   0.000   0.001   0.000
LATT  1
SYMM -X, 0.5+Y, 0.5-Z
SFAC C H N O S
UNIT 60 36 12 8 4
TEMP -153.0
SIZE 0.10 0.10 0.30
L.S. 12
BOND $H
ACTA
CONF
WGHT    0.058000    0.471000
FVAR       0.16308
N1    3    0.285915    0.516051    0.715849    11.00000    0.01961    0.01293 =
         0.01377    0.00054    0.00381    0.00078
C2    1    0.285235    0.453069    0.664324    11.00000    0.01253    0.01330 =
         0.01483    0.00064    0.00367    0.00046
C3    1    0.257240    0.450887    0.508203    11.00000    0.01561    0.01235 =
         0.01508    0.00035    0.00468    0.00046
AFIX  43
H3    2    0.250264    0.414169    0.446006    11.00000   -1.20000
AFIX   0
N4    3    0.241499    0.513938    0.461811    11.00000    0.01483    0.01219 =
         0.01202    0.00039    0.00331    0.00094
C4A   1    0.212276    0.548328    0.327290    11.00000    0.01199    0.01294 =
         0.01366    0.00119    0.00371   -0.00035
C5    1    0.192972    0.524213    0.181230    11.00000    0.01604    0.01373 =
         0.01423   -0.00049    0.00492    0.00035
AFIX  43
H5    2    0.203501    0.479867    0.164699    11.00000   -1.20000
AFIX   0
C6    1    0.157928    0.566878    0.060686    11.00000    0.01594    0.01623 =
         0.01343    0.00014    0.00450   -0.00016
AFIX  43
H6    2    0.144952    0.552236   -0.040490    11.00000   -1.20000
AFIX   0
C7    1    0.141923    0.631627    0.089718    11.00000    0.01403    0.01501 =
         0.01357    0.00255    0.00430    0.00045
N7    3    0.092294    0.675061   -0.040627    11.00000    0.01946    0.01874 =
         0.01635    0.00354    0.00627    0.00274
O1    4    0.038302    0.652105   -0.169902    11.00000    0.04477    0.02777 =
         0.01293    0.00222    0.00757    0.00875
O2    4    0.103208    0.732616   -0.015622    11.00000    0.03868    0.01546 =
         0.02479    0.00575    0.00756   -0.00067
C8    1    0.168501    0.657072    0.235201    11.00000    0.01586    0.01312 =
         0.01566    0.00079    0.00529   -0.00032
AFIX  43
H8    2    0.162147    0.701579    0.251449    11.00000   -1.20000
AFIX   0
C8A   1    0.204848    0.613982    0.355581    11.00000    0.01455    0.01321 =
         0.01305   -0.00017    0.00326   -0.00019
S9    5    0.236012    0.631304    0.550048    11.00000    0.02653    0.01152 =
         0.01288   -0.00043    0.00455    0.00037
C9A   1    0.259200    0.550103    0.591077    11.00000    0.01726    0.01312 =
         0.01317   -0.00098    0.00361    0.00018
C10   1    0.316348    0.399845    0.772468    11.00000    0.01274    0.01337 =
         0.01519    0.00198    0.00442    0.00079
C11   1    0.371987    0.411480    0.929595    11.00000    0.01647    0.01604 =
         0.01461    0.00095    0.00440   -0.00113
AFIX  43
H11   2    0.384294    0.454031    0.966091    11.00000   -1.20000
AFIX   0
C12   1    0.409571    0.361132    1.033198    11.00000    0.02053    0.02177 =
         0.01527    0.00318    0.00497   -0.00113
AFIX  43
H12   2    0.447420    0.369543    1.139776    11.00000   -1.20000
AFIX   0
C13   1    0.391858    0.298634    0.981100    11.00000    0.02344    0.01801 =
         0.02094    0.00683    0.00830    0.00076
AFIX  43
H13   2    0.420497    0.264365    1.051728    11.00000   -1.20000
AFIX   0
C14   1    0.331762    0.286565    0.824453    11.00000    0.02636    0.01419 =
         0.02168    0.00222    0.00901    0.00092
AFIX  43
H14   2    0.316299    0.243954    0.788432    11.00000   -1.20000
AFIX   0
C15   1    0.294520    0.336623    0.721137    11.00000    0.02034    0.01438 =
         0.01642    0.00087    0.00562    0.00161
AFIX  43
H15   2    0.253878    0.328011    0.614690    11.00000   -1.20000
HKLF 4
REM I in P2(1)/c
REM R1 =  0.0412 for   3740 Fo > 4sig(Fo)  and  0.0540 for all   4586 data
REM    190 parameters refined using      0 restraints
END
WGHT      0.0580      0.4710
REM Highest difference peak  0.544,  deepest hole -0.382,  1-sigma level  0.070
Q1    1   0.2117  0.6270  0.4575  11.00000  0.05    0.54
Q2    1   0.3448  0.4081  0.8445  11.00000  0.05    0.54
Q3    1   0.1577  0.6432  0.1657  11.00000  0.05    0.54
Q4    1   0.3691  0.2919  0.9077  11.00000  0.05    0.52
Q5    1   0.2710  0.4481  0.5918  11.00000  0.05    0.52
Q6    1   0.1441  0.5999  0.0813  11.00000  0.05    0.52
Q7    1   0.2151  0.5807  0.3441  11.00000  0.05    0.51
Q8    1   0.2142  0.5324  0.2620  11.00000  0.05    0.51
Q9    1   0.2268  0.5945  0.5737  11.00000  0.05    0.50
Q10   1   0.3152  0.3133  0.7763  11.00000  0.05    0.49
Q11   1   0.3846  0.3849  0.9757  11.00000  0.05    0.48
Q12   1   0.1875  0.6373  0.2990  11.00000  0.05    0.48
Q13   1   0.1975  0.5524  0.1335  11.00000  0.05    0.48
Q14   1   0.4185  0.3321  0.9987  11.00000  0.05    0.47
Q15   1   0.3172  0.3696  0.7482  11.00000  0.05    0.44
Q16   1   0.2271  0.5295  0.3912  11.00000  0.05    0.43
Q17   1   0.2561  0.5270  0.6468  11.00000  0.05    0.43
Q18   1   0.2468  0.5346  0.5287  11.00000  0.05    0.41
Q19   1   0.2487  0.4822  0.4837  11.00000  0.05    0.40
Q20   1   0.1918  0.6610  0.5816  11.00000  0.05    0.39
;
