# Supplementary material for: 7-Nitro-2-phenyl­imidazo[2,1-b][1,3]benzo­thia­zole
Source: Acta Crystallogr Sect E Struct Rep Online. 2014 Jan 15;70(Pt 2):o143–4. doi: 10.1107/S1600536814000476 (PMC3998307; doi:10.1107/S1600536814000476)
Supplement: Supplementary file 2 [file e-70-0o143-Isup2.hkl]

# 
# h,k,l, Fc-squared, Fo-squared, sigma(Fo-squared) and status flag 
# 
data_I
_shelx_title ' Bun7 in P2(1)/c' 
_shelx_refln_list_code          4 
_shelx_F_calc_maximum      190.90 
_exptl_crystal_F_000       608.00 
_reflns_d_resolution_high  0.6585 
 
loop_ 
 _symmetry_equiv_pos_as_xyz 
 'x, y, z' 
 '-x, y+1/2, -z+1/2' 
 '-x, -y, -z' 
 'x, -y-1/2, z-1/2' 
 
_cell_length_a     6.8068 
_cell_length_b    21.0244 
_cell_length_c     9.0699 
_cell_angle_alpha  90.000 
_cell_angle_beta  105.077 
_cell_angle_gamma  90.000 
 
_shelx_F_squared_multiplier     1.000 
 
loop_ 
 _refln_index_h 
 _refln_index_k 
 _refln_index_l 
 _refln_F_squared_calc 
 _refln_F_squared_meas 
 _refln_F_squared_sigma 
 _refln_observed_status 
   1   0   0     1732.47     1714.77     30.38 o 
   2   0   0    36442.96    36726.39    619.85 o 
   3   0   0       30.26       39.79      2.95 o 
   4   0   0      715.28      668.71     14.76 o 
   5   0   0       61.56       68.37      4.83 o 
   6   0   0      682.73      638.36     15.85 o 
   7   0   0        0.33        0.49      2.81 o 
   8   0   0       65.59       81.00      7.55 o 
   9   0   0       11.07       13.29      5.30 o 
   1   1   0     2574.73     2638.07     32.34 o 
   2   1   0    28312.12    29759.01    355.87 o 
   3   1   0       28.05       27.59      1.84 o 
   4   1   0      368.76      415.12      7.31 o 
   5   1   0      338.07      335.57      6.91 o 
   6   1   0       69.52       74.19      3.89 o 
   7   1   0       49.02       47.97      3.51 o 
   8   1   0      125.93      137.43      5.44 o 
   9   1   0       55.37       68.75      7.90 o 
   0   2   0     3404.82     3607.70     78.09 o 
   1   2   0      298.29      332.60      4.69 o 
   2   2   0    12305.77    13282.29    229.71 o 
   3   2   0      155.02      167.21      3.77 o 
   4   2   0     2970.94     3169.54     39.89 o 
   5   2   0      126.33      123.95      4.15 o 
   6   2   0       21.70       23.40      2.61 o 
   7   2   0       17.14       22.53      2.80 o 
   8   2   0       12.27       15.02      2.79 o 
   9   2   0       33.69       37.02     11.66 o 
   1   3   0     4291.48     4526.12     63.45 o 
   2   3   0     1860.44     2098.73     26.08 o 
   3   3   0     2426.09     2536.57     34.40 o 
   4   3   0     1659.50     1868.79     24.63 o 
   5   3   0       82.76       75.81      3.50 o 
   6   3   0      387.16      406.26      8.29 o 
   7   3   0        9.94       13.13      2.43 o 
   8   3   0       21.38       30.63      3.28 o 
   9   3   0       32.40       42.16      5.74 o 
   0   4   0     3578.69     3776.66     65.82 o 
   1   4   0      165.76      172.41      8.14 o 
   2   4   0       24.36       35.05      2.17 o 
   3   4   0       97.53      103.03      3.05 o 
   4   4   0       14.71        1.79      1.48 o 
   5   4   0      559.19      565.59      9.75 o 
   6   4   0        0.22        2.07      1.91 o 
   7   4   0       14.44       14.79      2.56 o 
   8   4   0        4.09       10.26      2.94 o 
   9   4   0       12.98       29.65     11.60 o 
   1   5   0      550.87      532.41      7.41 o 
   2   5   0      146.82      152.87      3.36 o 
   3   5   0       70.57       61.75      2.48 o 
   4   5   0      115.64      130.46      3.80 o 
   5   5   0      131.96      121.12      4.14 o 
   6   5   0       79.77       77.95      3.88 o 
   7   5   0       17.45       18.66      2.68 o 
   8   5   0        8.92        9.50      3.28 o 
   9   5   0      140.84      152.89     13.72 o 
   0   6   0     2975.94     3020.77     51.83 o 
   1   6   0      857.10      832.20     11.11 o 
   2   6   0      109.39      110.35      3.70 o 
   3   6   0        5.75        4.02      1.36 o 
   4   6   0      687.38      661.44     10.47 o 
   5   6   0        9.01        9.57      2.03 o 
   6   6   0      161.98      167.30      5.11 o 
   7   6   0       21.64       29.40      3.04 o 
   8   6   0        7.72       18.20      3.39 o 
   9   6   0       15.19       14.33      6.58 o 
   1   7   0      149.97      154.30      3.23 o 
   2   7   0       11.28        8.82      1.32 o 
   3   7   0      214.17      219.06      5.00 o 
   4   7   0       12.11       12.94      1.92 o 
   5   7   0       86.99       92.55      4.68 o 
   6   7   0       40.78       47.39      3.25 o 
   7   7   0      126.31      134.67      5.93 o 
   8   7   0       13.19       11.43      4.22 o 
   9   7   0       28.20        9.31      6.31 o 
   0   8   0     1358.82     1475.97     30.00 o 
   1   8   0       95.59      111.20      2.89 o 
   2   8   0      495.93      460.07      7.22 o 
   3   8   0      281.65      305.97      6.08 o 
   4   8   0      522.94      496.04      8.65 o 
   5   8   0      202.60      201.36      6.03 o 
   6   8   0      105.72      106.45      4.43 o 
   7   8   0       54.96       67.37      4.71 o 
   8   8   0       11.94       17.91      4.91 o 
   9   8   0      155.64      149.27     19.93 o 
   1   9   0     9803.91    10760.31    128.54 o 
   2   9   0      194.02      212.93      4.36 o 
   3   9   0     1208.00     1208.41     21.97 o 
   4   9   0       20.56       24.20      2.30 o 
   5   9   0      132.43      111.63      4.23 o 
   6   9   0      385.98      398.33      9.66 o 
   7   9   0       49.68       55.18      4.52 o 
   8   9   0       83.79       98.35      8.56 o 
   9   9   0       83.15       99.36     11.51 o 
   0  10   0     3983.14     4398.99     80.43 o 
   1  10   0     1817.58     2026.52     25.78 o 
   2  10   0      245.72      290.40      5.43 o 
   3  10   0      439.91      538.72     10.92 o 
   4  10   0      646.56      710.25     11.37 o 
   5  10   0        0.16        1.15      1.81 o 
   6  10   0      199.94      206.99      6.98 o 
   7  10   0      151.97      141.16      7.22 o 
   8  10   0       19.66       24.83      5.56 o 
   9  10   0       49.52       53.52      9.10 o 
   1  11   0      488.58      533.08      8.36 o 
   2  11   0       95.56       87.70      3.02 o 
   3  11   0     2868.40     3037.25     48.46 o 
   4  11   0      114.13      123.75      4.09 o 
   5  11   0      510.68      541.32     11.31 o 
   6  11   0        0.58        0.90      2.62 o 
   7  11   0       85.20       83.74      6.11 o 
   8  11   0       26.06       24.94      5.48 o 
   9  11   0        1.60        9.32      6.51 o 
   0  12   0     1697.31     1877.61     34.37 o 
   1  12   0      259.44      262.80      5.32 o 
   2  12   0     2290.64     2397.80     33.61 o 
   3  12   0      194.11      212.86      7.01 o 
   4  12   0      838.06      848.13     13.14 o 
   5  12   0      435.21      443.53     10.20 o 
   6  12   0      291.73      299.87     13.08 o 
   7  12   0       21.91       29.66      4.41 o 
   8  12   0      107.07      115.67      9.23 o 
   9  12   0       47.09       61.69     11.66 o 
   1  13   0      187.27      175.30      5.20 o 
   2  13   0      169.47      179.47      4.54 o 
   3  13   0      684.07      639.21     12.81 o 
   4  13   0      128.47      130.37      5.40 o 
   5  13   0        0.13       -2.33      2.33 o 
   6  13   0       30.13       28.14      4.12 o 
   7  13   0        0.03       -2.81      3.01 o 
   8  13   0       18.93       21.47      5.70 o 
   9  13   0      152.77      155.21     14.02 o 
   0  14   0      332.23      297.30      8.62 o 
   1  14   0        9.16        7.38      1.88 o 
   2  14   0       16.10       18.43      2.10 o 
   3  14   0        1.00        2.22      2.11 o 
   4  14   0       13.43       14.41      2.83 o 
   5  14   0      220.91      216.11      8.02 o 
   6  14   0        1.24        0.04      3.06 o 
   7  14   0       30.69       36.96      5.37 o 
   8  14   0       96.25      112.92      9.48 o 
   1  15   0        1.37        2.89      1.71 o 
   2  15   0       50.20       51.44      2.88 o 
   3  15   0      144.36      144.97      4.35 o 
   4  15   0       79.30       71.10      4.88 o 
   5  15   0       95.54       91.70      5.97 o 
   6  15   0      160.81      170.80      9.07 o 
   7  15   0       26.76       27.31      4.82 o 
   8  15   0      267.28      262.20     12.84 o 
   0  16   0       16.89       10.40      3.09 o 
   1  16   0       29.63       24.88      2.56 o 
   2  16   0      374.35      352.72      7.10 o 
   3  16   0      726.11      698.03     13.19 o 
   4  16   0      274.18      269.17      9.54 o 
   5  16   0       72.02       71.40      5.64 o 
   6  16   0      451.13      451.06     12.92 o 
   7  16   0        0.84        3.05      4.18 o 
   8  16   0      228.70      242.38     12.64 o 
   1  17   0     3019.65     2900.02     37.39 o 
   2  17   0       52.40       62.61      3.32 o 
   3  17   0     2236.09     2165.96     32.60 o 
   4  17   0      191.72      172.01     12.54 o 
   5  17   0      133.31      136.89      7.17 o 
   6  17   0      254.19      238.34      9.52 o 
   7  17   0       23.88       30.87      4.99 o 
   8  17   0        7.04        5.54      8.18 o 
   0  18   0        3.23        1.89      2.81 o 
   1  18   0      116.89      117.17      4.38 o 
   2  18   0       66.79       46.26      3.04 o 
   3  18   0       12.51       16.72      4.19 o 
   4  18   0       36.81       30.13      4.27 o 
   5  18   0      448.97      437.45     12.44 o 
   6  18   0       18.55       17.47      4.27 o 
   7  18   0       10.11       10.53      5.16 o 
   8  18   0       74.36       73.13      8.53 o 
   1  19   0     1303.67     1155.69     17.15 o 
   2  19   0        5.29        6.65      2.53 o 
   3  19   0        6.39        9.82      3.38 o 
   4  19   0        6.53        3.34      3.10 o 
   5  19   0        0.00       -3.41      3.53 o 
   6  19   0        0.00       -0.89      3.58 o 
   7  19   0       96.64       93.16      7.26 o 
   8  19   0        6.18        3.94      4.88 o 
   0  20   0        3.74        4.77      3.05 o 
   1  20   0      211.48      192.88      5.57 o 
   2  20   0       18.89       17.82      3.06 o 
   3  20   0      492.14      449.28     12.09 o 
   4  20   0       16.35       17.63      3.95 o 
   5  20   0        0.32        1.10      3.80 o 
   6  20   0        9.41        8.36      3.85 o 
   7  20   0       50.47       62.42      7.96 o 
   1  21   0      147.50      182.95      5.61 o 
   2  21   0       26.09       26.39      3.99 o 
   3  21   0       11.74       13.15      3.74 o 
   4  21   0       12.02       12.35      3.83 o 
   5  21   0       28.14       34.77      4.81 o 
   6  21   0       15.28       16.87      4.54 o 
   7  21   0      123.28      122.83      9.99 o 
   0  22   0      358.25      378.88     14.39 o 
   1  22   0        6.47        4.10      2.68 o 
   2  22   0      138.93      141.78      9.12 o 
   3  22   0       16.66       11.86      3.79 o 
   4  22   0      115.91      120.91      7.48 o 
   5  22   0       36.93       40.28      5.37 o 
   6  22   0      538.97      527.56     15.23 o 
   7  22   0        6.41       14.12      5.95 o 
   1  23   0       93.80       89.56      5.09 o 
   2  23   0        0.35        1.92      3.23 o 
   3  23   0       40.11       27.74      4.48 o 
   4  23   0       68.87       65.01      5.97 o 
   5  23   0       60.78       60.50      6.88 o 
   6  23   0       11.74       15.24      4.65 o 
   0  24   0      105.86      117.35      7.18 o 
   1  24   0       66.86       76.75      5.82 o 
   2  24   0      210.97      219.52      8.83 o 
   3  24   0       23.84       29.46      4.76 o 
   4  24   0       53.75       56.29      5.84 o 
   5  24   0        1.08        0.84      3.80 o 
   6  24   0       56.97       60.97      6.65 o 
   1  25   0       45.18       36.04      4.62 o 
   2  25   0       54.94       65.49      5.85 o 
   3  25   0      431.73      409.51     12.58 o 
   4  25   0       52.91       49.47      5.75 o 
   5  25   0      329.72      341.57     12.24 o 
   6  25   0        3.04        0.70      6.35 o 
   0  26   0      829.90      917.44     41.74 o 
   1  26   0       65.14       72.67      6.01 o 
   2  26   0      611.22      593.21     15.39 o 
   3  26   0       23.74       27.56      4.92 o 
   4  26   0       99.68       92.09      7.26 o 
   5  26   0        7.03        5.78      4.25 o 
   1  27   0       10.09        6.96      4.81 o 
   2  27   0        2.14        7.11      4.78 o 
   3  27   0        1.65        4.10      4.01 o 
   4  27   0        0.46        1.62      4.03 o 
   5  27   0        0.03       -5.97      6.57 o 
   0  28   0      863.52      946.39     43.99 o 
   1  28   0        2.17        2.94      7.90 o 
   2  28   0      523.94      561.99     16.70 o 
   3  28   0        4.48       -1.28      3.96 o 
   4  28   0      166.82      169.11      9.23 o 
   1  29   0      164.70      169.33     22.37 o 
   2  29   0      121.87      129.87      9.70 o 
   3  29   0       42.92       37.21      5.76 o 
   4  29   0       18.65       17.29      4.83 o 
   0  30   0        3.68       -2.26     10.15 o 
   1  30   0        4.67       -4.14      6.86 o 
   2  30   0       24.14       22.32      8.46 o 
   3  30   0       47.72       50.57      6.25 o 
   1  31   0        6.41       -1.57      6.95 o 
   2  31   0       21.81       21.74      8.46 o 
 -10   1   1       70.71      178.60     15.04 o 
  -9   1   1      106.64      113.95      7.22 o 
  -8   1   1      439.33      466.16     12.84 o 
  -7   1   1      200.68      195.61      5.82 o 
  -6   1   1     2813.21     2879.91     37.75 o 
  -5   1   1      220.34      211.56      5.26 o 
  -4   1   1    21426.62    22888.02    284.54 o 
  -3   1   1       95.25       87.87      2.87 o 
  -2   1   1    32147.08    34281.03    558.24 o 
  -1   1   1      384.67      434.13      6.99 o 
   0   1   1      817.66      867.17      9.94 o 
   1   1   1      917.16      970.27     17.57 o 
   2   1   1     1282.92     1175.27     15.26 o 
   3   1   1      174.00      176.31      3.97 o 
   4   1   1      337.64      308.86      6.11 o 
   5   1   1      292.78      294.77      6.46 o 
   6   1   1       65.74       63.35      3.66 o 
   7   1   1        1.34        0.89      2.17 o 
   8   1   1        3.64        2.52      2.56 o 
 -10   2   1      161.27      196.83     14.40 o 
  -9   2   1        1.18        9.98      3.52 o 
  -8   2   1      571.14      587.92     15.80 o 
  -7   2   1      156.97      163.97      5.40 o 
  -6   2   1     2905.16     2989.48     39.26 o 
  -5   2   1      414.22      420.81      8.10 o 
  -4   2   1     2356.07     2484.41     49.01 o 
  -3   2   1     2708.06     2813.20     35.03 o 
  -2   2   1    20871.28    23087.04    319.83 o 
  -1   2   1     1048.20     1111.49     15.76 o 
   0   2   1     5545.21     5989.99     80.53 o 
   1   2   1     4377.45     4671.20     80.88 o 
   2   2   1       89.97       83.96      2.38 o 
   3   2   1      585.18      543.01      8.43 o 
   4   2   1       74.34       68.15      2.95 o 
   5   2   1      624.10      618.27     10.46 o 
   6   2   1       23.99       24.95      2.64 o 
   7   2   1      441.07      438.09      9.30 o 
   8   2   1        0.67        1.75      3.47 o 
   9   2   1       14.03       30.53      6.96 o 
 -10   3   1       40.97       87.34     25.82 o 
  -9   3   1       12.61       30.33      6.23 o 
  -8   3   1      327.89      321.94     10.46 o 
  -7   3   1       63.03       63.14      3.82 o 
  -6   3   1      803.89      831.34     13.51 o 
  -5   3   1      660.65      640.67     13.35 o 
  -4   3   1     1200.55     1211.97     16.84 o 
  -3   3   1      416.83      427.74      6.98 o 
  -2   3   1      572.95      554.63      9.30 o 
  -1   3   1      231.51      239.71      3.80 o 
   0   3   1     9089.47     9632.66    117.09 o 
   1   3   1      508.83      491.50      7.51 o 
   2   3   1      640.82      544.61      7.93 o 
   3   3   1      375.94      389.60      6.61 o 
   4   3   1      123.43      112.47      3.59 o 
   5   3   1        8.30        7.27      1.97 o 
   6   3   1       19.31       20.00      2.51 o 
   7   3   1      140.67      150.07      9.36 o 
   8   3   1       62.68       65.12      5.41 o 
   9   3   1       64.04       73.94     17.11 o 
 -10   4   1       33.85       49.97     26.88 o 
  -9   4   1        8.50       16.95      8.69 o 
  -8   4   1      235.24      237.94      7.80 o 
  -7   4   1      185.77      183.93      5.77 o 
  -6   4   1        1.35        1.08      2.78 o 
  -5   4   1      308.80      328.72      6.80 o 
  -4   4   1      570.50      602.98      9.66 o 
  -3   4   1       97.36       80.12      2.76 o 
  -2   4   1     1460.84     1541.15     26.83 o 
  -1   4   1      469.21      470.09      6.67 o 
   0   4   1      745.47      778.11     10.03 o 
   1   4   1      457.29      528.99      9.48 o 
   2   4   1      304.99      349.19      5.59 o 
   3   4   1      327.88      318.33      5.68 o 
   4   4   1      162.48      155.04      4.10 o 
   5   4   1       28.83       27.60      2.52 o 
   6   4   1       27.32       25.06      2.99 o 
   7   4   1       34.25       34.00      3.19 o 
   8   4   1       85.16      104.21      9.01 o 
   9   4   1       29.00       36.95     11.19 o 
 -10   5   1       83.56      123.18     31.02 o 
  -9   5   1       67.98       77.67      7.61 o 
  -8   5   1       56.51       61.48      4.63 o 
  -7   5   1      150.20      154.15      5.35 o 
  -6   5   1        6.65        8.08      2.21 o 
  -5   5   1        0.79       -1.62      1.62 o 
  -4   5   1      105.78      109.04      3.57 o 
  -3   5   1      118.23      116.90      3.55 o 
  -2   5   1        5.54        6.61      1.38 o 
  -1   5   1       92.10       66.59      3.48 o 
   0   5   1     1119.14     1127.80     14.34 o 
   1   5   1      892.10      933.78     15.30 o 
   2   5   1       17.63       13.25      1.23 o 
   3   5   1       23.02       24.54      1.74 o 
   4   5   1      176.64      159.94      4.23 o 
   5   5   1       10.12        7.48      1.94 o 
   6   5   1      404.65      393.09      8.17 o 
   7   5   1      149.60      154.60      6.16 o 
   8   5   1        2.59        6.37      3.48 o 
   9   5   1       27.71       27.25      5.26 o 
  -9   6   1       33.44       36.92      9.50 o 
  -8   6   1       42.18       50.44      5.11 o 
  -7   6   1        4.17        6.71      2.35 o 
  -6   6   1       65.28       69.97      3.77 o 
  -5   6   1       61.47       61.23      3.32 o 
  -4   6   1      558.50      540.24      9.04 o 
  -3   6   1      695.46      696.19     10.59 o 
  -2   6   1      989.49      953.45     12.94 o 
  -1   6   1     2397.14     2488.48     30.54 o 
   0   6   1     1023.42     1005.72     13.06 o 
   1   6   1     2393.79     2462.68     37.34 o 
   2   6   1      319.79      349.78      7.27 o 
   3   6   1      351.04      342.52      6.05 o 
   4   6   1        4.54        1.11      1.48 o 
   5   6   1     1060.84     1055.36     15.80 o 
   6   6   1        0.01        1.93      1.89 o 
   7   6   1      324.49      332.33      9.08 o 
   8   6   1       40.14       46.14      5.06 o 
   9   6   1        0.86        8.67      4.36 o 
  -9   7   1       38.30       59.00      9.41 o 
  -8   7   1      114.64      112.87      7.04 o 
  -7   7   1      355.99      369.43      8.35 o 
  -6   7   1       54.87       56.42      3.53 o 
  -5   7   1      827.85      858.90     13.48 o 
  -4   7   1      253.18      236.29      5.37 o 
  -3   7   1      237.18      238.86      5.37 o 
  -2   7   1     1137.23     1153.01     15.34 o 
  -1   7   1      206.89      217.84      4.12 o 
   0   7   1     3059.72     3217.08     39.18 o 
   1   7   1       35.74       36.99      3.66 o 
   2   7   1     2258.71     2294.07     36.14 o 
   3   7   1       14.34       18.38      1.57 o 
   4   7   1       32.41       43.50      2.62 o 
   5   7   1      173.22      187.21      5.11 o 
   6   7   1       74.58       74.14      4.47 o 
   7   7   1      107.90      120.67      8.05 o 
   8   7   1       80.00       87.75      8.25 o 
   9   7   1       26.52       38.39      5.92 o 
  -9   8   1       10.74        8.99      6.14 o 
  -8   8   1       36.75       40.45      5.02 o 
  -7   8   1       20.63       23.49      3.53 o 
  -6   8   1        5.03        8.20      2.23 o 
  -5   8   1      523.67      571.77     10.10 o 
  -4   8   1      127.50      130.67      4.12 o 
  -3   8   1     3291.72     3537.71     44.02 o 
  -2   8   1        4.80        4.23      1.45 o 
  -1   8   1       22.85       26.38      1.73 o 
   0   8   1      419.85      451.26      6.88 o 
   1   8   1       57.89       98.75      3.18 o 
   2   8   1     1015.50     1086.60     18.43 o 
   3   8   1      330.35      411.69     12.48 o 
   4   8   1      130.26      141.15      4.02 o 
   5   8   1       48.28       44.88      2.80 o 
   6   8   1       29.58       35.08      3.49 o 
   7   8   1      154.34      156.66      8.32 o 
   8   8   1        0.03        4.18      3.31 o 
   9   8   1       55.85       65.24      7.22 o 
  -9   9   1       19.08       15.61      6.90 o 
  -8   9   1       73.31       70.72      6.16 o 
  -7   9   1        5.14        9.52      3.00 o 
  -6   9   1        6.94       11.69      2.34 o 
  -5   9   1       24.38       31.90      2.80 o 
  -4   9   1        0.03       -0.30      1.63 o 
  -3   9   1      296.36      338.41      6.41 o 
  -2   9   1       21.63       19.98      1.79 o 
  -1   9   1      667.22      723.74     10.31 o 
   0   9   1       12.35       31.51      3.23 o 
   1   9   1      279.61      298.02      5.06 o 
   2   9   1      100.95      113.32      3.78 o 
   3   9   1      246.58      279.24      8.71 o 
   4   9   1      188.59      199.82      4.76 o 
   5   9   1      734.62      750.03     20.22 o 
   6   9   1        9.85       16.19      2.93 o 
   7   9   1      228.59      234.07      8.94 o 
   8   9   1        2.79        8.13      3.89 o 
   9   9   1       25.37       39.76      8.04 o 
  -9  10   1       46.54       52.47     18.42 o 
  -8  10   1      135.86      146.35      9.67 o 
  -7  10   1      437.46      438.67     10.77 o 
  -6  10   1      286.13      286.10      7.09 o 
  -5  10   1     1290.03     1295.90     18.97 o 
  -4  10   1      401.94      414.76     11.96 o 
  -3  10   1     2101.02     2226.14     28.79 o 
  -2  10   1       98.50       93.47      3.18 o 
  -1  10   1     4338.21     4652.09     56.71 o 
   0  10   1       68.97       60.96      2.49 o 
   1  10   1     1576.73     1576.53     23.43 o 
   2  10   1       92.39       86.56      3.43 o 
   3  10   1      543.45      495.56      9.63 o 
   4  10   1        3.00        4.19      2.32 o 
   5  10   1      406.59      390.67      9.24 o 
   6  10   1       16.25       24.75      4.48 o 
   7  10   1        2.65       -0.08      3.20 o 
   8  10   1        5.29       12.58      4.00 o 
   9  10   1       26.73       30.74      5.86 o 
  -9  11   1       55.74       70.09     15.23 o 
  -8  11   1      155.87      166.84     10.00 o 
  -7  11   1      419.43      418.32     10.65 o 
  -6  11   1      392.18      419.97     10.20 o 
  -5  11   1      373.16      392.75      8.11 o 
  -4  11   1     1688.02     1737.41     25.62 o 
  -3  11   1       20.66       10.44      1.95 o 
  -2  11   1     2173.04     2292.98     29.36 o 
  -1  11   1      120.89      205.40      4.57 o 
   0  11   1      794.61      807.09     11.58 o 
   1  11   1       10.96        4.54      1.39 o 
   2  11   1     2104.40     2042.98     36.41 o 
   3  11   1      286.76      294.91      7.02 o 
   4  11   1      774.12      719.04     16.88 o 
   5  11   1       84.26       89.43      5.12 o 
   6  11   1      346.56      330.91     10.37 o 
   7  11   1       52.39       55.38      5.33 o 
   8  11   1       70.44       88.19     14.00 o 
   9  11   1       19.95       21.38      6.04 o 
  -9  12   1      155.43      162.29     20.49 o 
  -8  12   1       28.82       37.84      6.35 o 
  -7  12   1       68.64       71.41      5.78 o 
  -6  12   1       78.31       91.12      5.31 o 
  -5  12   1        1.80        4.49      2.01 o 
  -4  12   1      198.72      203.22      5.48 o 
  -3  12   1      182.59      184.17      4.88 o 
  -2  12   1      567.05      573.53      9.23 o 
  -1  12   1      479.85      576.79      9.15 o 
   0  12   1      159.21      154.84      3.91 o 
   1  12   1       82.08      154.06      3.83 o 
   2  12   1       77.21       76.64      4.86 o 
   3  12   1       18.48       16.34      2.55 o 
   4  12   1        1.65       -0.05      2.32 o 
   5  12   1      462.62      437.09     11.57 o 
   6  12   1        6.09        5.69      3.29 o 
   7  12   1      161.93      170.10      8.34 o 
   8  12   1       54.67       58.76      5.95 o 
   9  12   1        0.87        1.91      4.55 o 
  -9  13   1       12.74        5.98     10.34 o 
  -8  13   1       86.25       91.05      8.63 o 
  -7  13   1       25.51       33.22      5.21 o 
  -6  13   1      275.64      291.13      8.59 o 
  -5  13   1       24.95       31.09      3.53 o 
  -4  13   1       17.45       20.37      2.47 o 
  -3  13   1       79.10       82.57      3.64 o 
  -2  13   1      301.64      338.17      6.61 o 
  -1  13   1      161.60      198.99      4.73 o 
   0  13   1     1925.10     1928.45     25.12 o 
   1  13   1      458.76      487.14      9.78 o 
   2  13   1       76.51       66.56      3.87 o 
   3  13   1        5.16        6.19      2.88 o 
   4  13   1       83.05       90.32      4.86 o 
   5  13   1       28.98       26.60      3.89 o 
   6  13   1       20.50       21.62      4.05 o 
   7  13   1        0.92        2.04      3.51 o 
   8  13   1       18.92       23.00      8.47 o 
  -9  14   1       52.38       51.89     13.54 o 
  -8  14   1      104.99      114.22      9.33 o 
  -7  14   1       23.47       30.70      5.70 o 
  -6  14   1      104.92      102.85      5.73 o 
  -5  14   1      150.73      150.18      6.20 o 
  -4  14   1       36.49       38.81      3.25 o 
  -3  14   1        8.44       20.27      2.39 o 
  -2  14   1      688.65      675.86     11.66 o 
  -1  14   1     1130.92     1100.50     15.67 o 
   0  14   1        3.09       -0.57      1.63 o 
   1  14   1      172.24      153.77      4.14 o 
   2  14   1        3.14        7.98      2.10 o 
   3  14   1       28.82       20.83      2.75 o 
   4  14   1       50.32       45.80      4.39 o 
   5  14   1      446.49      407.44     11.52 o 
   6  14   1      228.20      222.26      8.97 o 
   7  14   1       72.95       78.56      6.43 o 
   8  14   1       86.31       89.08     13.29 o 
  -8  15   1        0.79        3.62      5.04 o 
  -7  15   1      466.62      475.21     16.40 o 
  -6  15   1       15.52       14.14      3.66 o 
  -5  15   1        0.55        0.69      2.57 o 
  -4  15   1       19.91       17.13      2.45 o 
  -3  15   1      181.29      184.41      5.20 o 
  -2  15   1      126.75      123.81      4.25 o 
  -1  15   1      241.47      255.57      5.83 o 
   0  15   1      572.82      604.86      9.91 o 
   1  15   1      451.56      435.11     10.01 o 
   2  15   1      728.06      693.60     12.67 o 
   3  15   1       47.61       41.33      3.36 o 
   4  15   1     1600.72     1465.91     26.78 o 
   5  15   1      104.08      111.92      7.27 o 
   6  15   1     1006.94      945.40     20.60 o 
   7  15   1      218.04      218.40      9.49 o 
   8  15   1      122.77      121.88     10.03 o 
  -8  16   1       15.54       17.51      7.43 o 
  -7  16   1      770.43      782.32     22.35 o 
  -6  16   1        7.72        3.92      3.22 o 
  -5  16   1      460.96      466.27     11.14 o 
  -4  16   1      106.26      101.05      6.18 o 
  -3  16   1       69.27       66.16      3.49 o 
  -2  16   1      150.29      154.99      4.85 o 
  -1  16   1     1701.32     1728.20     23.46 o 
   0  16   1      543.17      485.24      8.69 o 
   1  16   1     1160.32     1162.82     27.97 o 
   2  16   1      741.44      684.05     19.06 o 
   3  16   1      115.43      100.17      5.77 o 
   4  16   1      735.73      692.33     15.65 o 
   5  16   1      191.16      179.79      7.98 o 
   6  16   1        4.01        4.63      3.37 o 
   7  16   1      317.16      307.37     11.94 o 
   8  16   1       73.82       77.12      8.45 o 
  -8  17   1       50.82       61.19     15.75 o 
  -7  17   1       55.79       54.21      7.05 o 
  -6  17   1       79.74       80.27      6.21 o 
  -5  17   1      530.18      518.66     13.40 o 
  -4  17   1       40.57       32.31      3.65 o 
  -3  17   1       74.26       72.99      3.69 o 
  -2  17   1       62.37       50.32      3.56 o 
  -1  17   1      580.69      540.81      9.60 o 
   0  17   1      307.41      281.29      6.41 o 
   1  17   1      358.76      371.82      7.37 o 
   2  17   1      516.17      538.72     15.35 o 
   3  17   1      247.61      246.39      8.46 o 
   4  17   1      252.42      233.99      8.67 o 
   5  17   1      294.20      278.59      9.83 o 
   6  17   1       11.63       12.83      4.01 o 
   7  17   1        0.17        2.78      3.70 o 
   8  17   1        0.19       -2.05      4.58 o 
  -8  18   1       12.28       11.87      9.09 o 
  -7  18   1       61.86       68.02      7.88 o 
  -6  18   1       18.41       19.15      4.31 o 
  -5  18   1     1543.09     1516.97     28.52 o 
  -4  18   1       33.74       31.97      3.91 o 
  -3  18   1     2533.50     2435.25     36.35 o 
  -2  18   1      329.40      340.13      7.35 o 
  -1  18   1      484.89      465.73      9.33 o 
   0  18   1      690.61      692.34     11.48 o 
   1  18   1       21.68       22.74      2.48 o 
   2  18   1     1036.63      895.76     18.11 o 
   3  18   1      748.40      696.39     15.70 o 
   4  18   1        0.03        0.27      3.10 o 
   5  18   1      293.88      276.61     10.01 o 
   6  18   1       69.10       60.86      7.22 o 
   7  18   1        8.08       10.70      4.36 o 
   8  18   1       55.10       62.21      8.73 o 
  -8  19   1       31.29       33.72      6.95 o 
  -7  19   1      239.46      244.13     12.68 o 
  -6  19   1       86.33       79.69      6.51 o 
  -5  19   1      165.96      179.70     14.87 o 
  -4  19   1        5.35        4.68      3.27 o 
  -3  19   1        3.88       -0.55      2.80 o 
  -2  19   1       19.10        7.78      2.32 o 
  -1  19   1      158.24      149.83      4.98 o 
   0  19   1       41.65       23.80      2.72 o 
   1  19   1        0.45        1.47      1.88 o 
   2  19   1      410.39      394.53     10.83 o 
   3  19   1       86.06       74.06      5.66 o 
   4  19   1     1133.68     1069.12     24.30 o 
   5  19   1       28.27       22.92      4.48 o 
   6  19   1      143.64      139.91      8.10 o 
   7  19   1        5.66        0.04      4.50 o 
  -7  20   1        0.19       -4.15      4.15 o 
  -6  20   1       23.80       29.86      4.88 o 
  -5  20   1        3.64        2.23      3.31 o 
  -4  20   1      130.40      112.73      8.57 o 
  -3  20   1        9.03        4.85      2.73 o 
  -2  20   1        9.97        7.54      2.39 o 
  -1  20   1       33.54       54.12      3.78 o 
   0  20   1      233.85      211.86      6.05 o 
   1  20   1       44.94       51.41      3.78 o 
   2  20   1      408.58      364.50     10.53 o 
   3  20   1       65.59       71.25      5.76 o 
   4  20   1       38.67       29.84      4.52 o 
   5  20   1       87.10       89.69      6.85 o 
   6  20   1      146.06      131.22      9.50 o 
   7  20   1       29.81       31.89      5.32 o 
  -7  21   1       17.17       22.36      6.06 o 
  -6  21   1        5.40        5.89      4.07 o 
  -5  21   1       27.67       18.84      4.41 o 
  -4  21   1       36.97       39.32      4.77 o 
  -3  21   1       36.27       32.00      3.79 o 
  -2  21   1       83.17       85.86      5.01 o 
  -1  21   1      100.37       89.67      4.34 o 
   0  21   1       32.39       37.09      3.11 o 
   1  21   1        5.28        3.06      4.02 o 
   2  21   1      491.33      437.41     11.95 o 
   3  21   1        0.02        1.45      3.14 o 
   4  21   1      293.09      273.70     12.92 o 
   5  21   1       14.31       12.75      4.05 o 
   6  21   1        4.98        5.54      4.17 o 
   7  21   1        0.13        2.89      4.00 o 
  -7  22   1       30.81       37.95      6.98 o 
  -6  22   1       37.25       38.07      5.63 o 
  -5  22   1        1.35        1.29      3.48 o 
  -4  22   1        0.23        0.02      3.30 o 
  -3  22   1        1.09        4.49      3.33 o 
  -2  22   1       25.12       26.92      3.48 o 
  -1  22   1       31.85       57.36      3.81 o 
   0  22   1       19.38       18.85      2.75 o 
   1  22   1       27.54       46.35      4.74 o 
   2  22   1        2.01        1.40      3.14 o 
   3  22   1      203.72      211.48      8.74 o 
   4  22   1        1.76        1.79      3.56 o 
   5  22   1       36.14       32.87      5.09 o 
   6  22   1        3.10        7.92      4.02 o 
   7  22   1       14.58       13.54      7.90 o 
  -7  23   1        0.10       -3.07      5.02 o 
  -6  23   1       37.59       42.63      5.64 o 
  -5  23   1       27.80       30.55      5.06 o 
  -4  23   1      231.08      241.14      9.61 o 
  -3  23   1      272.96      270.84     12.61 o 
  -2  23   1      440.16      474.66     11.09 o 
  -1  23   1      475.93      500.68     10.02 o 
   0  23   1      551.94      580.28     12.32 o 
   1  23   1      142.03      130.99     11.33 o 
   2  23   1      582.63      589.18     14.70 o 
   3  23   1        9.93       10.45      3.84 o 
   4  23   1      814.72      727.77     17.70 o 
   5  23   1       64.22       60.06      6.22 o 
   6  23   1      172.12      150.45      9.02 o 
  -6  24   1      110.67      111.97     11.15 o 
  -5  24   1       29.78       32.06      5.19 o 
  -4  24   1       94.45       92.56      6.95 o 
  -3  24   1       15.46       12.20      4.05 o 
  -2  24   1       66.79       61.27      5.44 o 
  -1  24   1      325.63      322.59      8.88 o 
   0  24   1       44.43       41.68      4.71 o 
   1  24   1      514.56      521.89     13.54 o 
   2  24   1      114.72      106.46      6.92 o 
   3  24   1      663.48      622.21     15.79 o 
   4  24   1        0.49       -0.75      4.13 o 
   5  24   1      224.25      237.44     10.28 o 
   6  24   1       27.50       22.32      5.06 o 
  -6  25   1       32.01       37.59      7.22 o 
  -5  25   1        3.03        3.58      4.12 o 
  -4  25   1       29.62       41.03      5.51 o 
  -3  25   1        0.01        2.51      5.43 o 
  -2  25   1        3.59        6.37      3.60 o 
  -1  25   1       17.27       22.48      3.50 o 
   0  25   1        1.33       -3.13      3.13 o 
   1  25   1       62.86       65.02      5.68 o 
   2  25   1        0.05        4.60      3.58 o 
   3  25   1       44.72       45.66      5.52 o 
   4  25   1        4.42        5.02      4.00 o 
   5  25   1       21.62       20.37      4.94 o 
  -5  26   1        9.40        7.84      7.11 o 
  -4  26   1       90.72       86.34      6.87 o 
  -3  26   1       23.54       24.98      4.96 o 
  -2  26   1        6.62        8.45      3.96 o 
  -1  26   1      231.92      250.74     15.13 o 
   0  26   1        8.18        4.46      3.84 o 
   1  26   1      222.66      243.33      9.59 o 
   2  26   1        0.00       -2.81      3.56 o 
   3  26   1       54.45       62.33      6.18 o 
   4  26   1       49.87       55.87      6.19 o 
   5  26   1        4.11        2.05      5.86 o 
  -5  27   1       18.15       20.11      5.08 o 
  -4  27   1      829.43      869.81     28.55 o 
  -3  27   1      130.63      145.30      8.32 o 
  -2  27   1      728.03      751.33     17.86 o 
  -1  27   1      236.68      266.54     15.82 o 
   0  27   1      181.94      184.37     10.22 o 
   1  27   1       88.03       93.45      7.54 o 
   2  27   1      168.42      172.27      8.65 o 
   3  27   1       76.44       79.96      6.98 o 
   4  27   1      358.02      360.42     12.69 o 
   5  27   1       21.25       23.82      6.68 o 
  -4  28   1       11.41       11.51      5.37 o 
  -3  28   1        0.22       -1.54      5.38 o 
  -2  28   1       25.11       28.95      8.50 o 
  -1  28   1       40.86       25.19      9.02 o 
   0  28   1        0.22        7.95      7.28 o 
   1  28   1       34.12       24.19      4.91 o 
   2  28   1      260.65      269.10     10.68 o 
   3  28   1      187.82      189.66      9.72 o 
   4  28   1       49.51       45.73      6.05 o 
  -4  29   1       77.51       86.23     10.64 o 
  -3  29   1        0.05       -3.63      3.63 o 
  -2  29   1      136.66      154.94     13.70 o 
  -1  29   1        4.02        5.26      7.22 o 
   0  29   1      228.42      257.52     16.35 o 
   1  29   1       10.64        5.65      4.70 o 
   2  29   1        8.67        5.87      4.14 o 
   3  29   1       17.34       15.44      4.74 o 
  -3  30   1       32.74       17.17      7.95 o 
  -2  30   1        0.68       -5.91      5.91 o 
  -1  30   1        7.04        3.26      7.57 o 
   0  30   1        4.74        2.63      7.31 o 
   1  30   1        0.22       -6.15      6.58 o 
   2  30   1        0.03       -3.59      3.59 o 
   3  30   1        7.87        1.32      3.80 o 
  -2  31   1       26.86       18.54      8.19 o 
  -1  31   1        0.16       -8.65      8.65 o 
   0  31   1       19.65       15.23      8.24 o 
   1  31   1        6.45        4.43      7.55 o 
   2  31   1       22.33       17.02      8.61 o 
 -10   0   2      370.02      375.17     17.54 o 
  -9   0   2      132.26      152.53     11.30 o 
  -8   0   2     3452.50     3221.36    127.28 o 
  -7   0   2      412.63      431.34     12.50 o 
  -6   0   2     6337.33     6705.80    145.73 o 
  -5   0   2      737.61      784.15     20.08 o 
  -4   0   2     1086.43     1249.56    109.79 o 
  -3   0   2     7278.62     7710.28    356.28 o 
  -2   0   2      315.52      438.12     17.11 o 
  -1   0   2     2225.18     2247.92     38.49 o 
   0   0   2     5357.11     5181.75     87.86 o 
   1   0   2      836.66      950.60     21.49 o 
   2   0   2       20.52       10.57      1.99 o 
   3   0   2       96.51       91.19      4.39 o 
   4   0   2       55.15       47.43      6.57 o 
   5   0   2       49.16       57.76      6.95 o 
   6   0   2      576.82      577.26     23.95 o 
   7   0   2       10.11       12.08      3.87 o 
   8   0   2      213.16      233.06     12.88 o 
   9   0   2        4.75       15.42      6.77 o 
 -10   1   2      267.82      277.49     16.57 o 
  -9   1   2        0.00       11.89      3.69 o 
  -8   1   2      591.15      600.42     18.40 o 
  -7   1   2       42.03       51.91      3.45 o 
  -6   1   2      679.37      717.29     11.93 o 
  -5   1   2       33.01       31.44      2.80 o 
  -4   1   2     1743.82     2047.05     36.17 o 
  -3   1   2      392.57      456.33      7.03 o 
  -2   1   2     6097.24     6236.35     82.72 o 
  -1   1   2     6072.15     6601.57     72.29 o 
   0   1   2       73.96       85.45      2.20 o 
   1   1   2      431.62      435.99      8.38 o 
   2   1   2        5.00        4.98      1.22 o 
   3   1   2      500.71      522.28      8.42 o 
   4   1   2      519.40      518.63      9.01 o 
   5   1   2       88.03       89.83      4.20 o 
   6   1   2      138.40      145.44      5.23 o 
   7   1   2       17.00       23.39      3.35 o 
   8   1   2       16.31       26.58      4.23 o 
   9   1   2        0.51        5.56      7.38 o 
 -10   2   2      489.68      477.95     19.15 o 
  -9   2   2       19.94       21.24      4.17 o 
  -8   2   2      266.00      272.81      9.78 o 
  -7   2   2       47.01       47.04      3.89 o 
  -6   2   2       17.82       17.96      2.78 o 
  -5   2   2       46.64       49.03      2.82 o 
  -4   2   2     1561.59     1687.65     40.50 o 
  -3   2   2       19.11       18.78      1.44 o 
  -2   2   2      309.23      321.84      5.88 o 
  -1   2   2      758.25      839.80     13.59 o 
   0   2   2      437.40      493.73      7.46 o 
   1   2   2     1918.91     2012.46     30.34 o 
   2   2   2      506.92      511.15      7.76 o 
   3   2   2        9.46       10.81      1.59 o 
   4   2   2        0.14       -0.61      1.62 o 
   5   2   2       51.83       56.89      3.44 o 
   6   2   2      232.48      249.86      6.64 o 
   7   2   2        2.65        2.07      2.33 o 
   8   2   2        0.00       -1.61      3.03 o 
   9   2   2        0.28       10.48      5.51 o 
 -10   3   2      183.81      222.36     16.52 o 
  -9   3   2       69.83       80.20      6.42 o 
  -8   3   2       49.66       54.28      5.11 o 
  -7   3   2        4.41        5.13      2.55 o 
  -6   3   2        0.55        0.74      1.95 o 
  -5   3   2       35.22       38.51      3.38 o 
  -4   3   2        1.60       10.78      1.66 o 
  -3   3   2      289.58      308.10      5.38 o 
  -2   3   2        4.33        1.01      1.43 o 
  -1   3   2       29.49       35.41      2.39 o 
   0   3   2      449.92      453.18      7.02 o 
   1   3   2      116.86      121.96      2.74 o 
   2   3   2      276.22      266.49      4.77 o 
   3   3   2     1250.58     1321.01     17.97 o 
   4   3   2      175.25      183.47      5.38 o 
   5   3   2        1.73        1.60      1.91 o 
   6   3   2       46.77       47.01      3.43 o 
   7   3   2       25.57       23.12      3.51 o 
   8   3   2      202.16      194.06      8.38 o 
   9   3   2        0.12       16.43      4.21 o 
 -10   4   2       78.00       87.01      8.03 o 
  -9   4   2      139.91      163.45      8.44 o 
  -8   4   2        7.79        8.37      3.91 o 
  -7   4   2      319.45      329.76      8.72 o 
  -6   4   2      282.61      284.37      6.61 o 
  -5   4   2      291.16      290.35      6.27 o 
  -4   4   2        0.43       -0.14      1.53 o 
  -3   4   2      191.45      171.09      4.06 o 
  -2   4   2      806.26      778.01     11.60 o 
  -1   4   2      120.66      157.84      3.30 o 
   0   4   2      209.46      199.06      3.61 o 
   1   4   2     1565.84     1602.89     22.06 o 
   2   4   2      939.32      930.69     12.71 o 
   3   4   2        6.25        1.84      1.36 o 
   4   4   2      502.63      468.40      8.34 o 
   5   4   2      116.76      125.11      4.45 o 
   6   4   2       31.47       33.37      3.05 o 
   7   4   2       55.89       63.95      4.58 o 
   8   4   2       47.29       56.16      5.38 o 
   9   4   2       59.27       65.33      5.90 o 
 -10   5   2       21.20       40.77     10.14 o 
  -9   5   2       13.11       25.61      5.42 o 
  -8   5   2      390.29      385.10     11.82 o 
  -7   5   2      123.61      122.55      6.09 o 
  -6   5   2      149.05      143.60      4.77 o 
  -5   5   2      484.07      494.27      8.85 o 
  -4   5   2       69.15       60.42      2.83 o 
  -3   5   2      718.34      763.77     11.08 o 
  -2   5   2      250.03      243.45      4.56 o 
  -1   5   2      942.02      950.60     12.54 o 
   0   5   2      363.18      362.50      5.69 o 
   1   5   2      452.56      449.97      8.78 o 
   2   5   2     1766.51     1858.33     28.02 o 
   3   5   2     3794.75     3890.42     79.19 o 
   4   5   2      119.32      136.70      5.24 o 
   5   5   2      351.87      330.07      7.19 o 
   6   5   2        4.33       11.58      2.43 o 
   7   5   2      138.58      146.42      7.16 o 
   8   5   2       25.16       31.46      4.68 o 
   9   5   2       50.68       65.62      6.08 o 
 -10   6   2        1.54       14.63     14.48 o 
  -9   6   2       98.97       87.37      8.25 o 
  -8   6   2        0.05        7.25      3.46 o 
  -7   6   2       98.93      104.19      5.43 o 
  -6   6   2      123.86      134.52      4.69 o 
  -5   6   2       40.43       49.65      3.03 o 
  -4   6   2        5.65        5.89      1.66 o 
  -3   6   2      104.03       94.26      3.12 o 
  -2   6   2      298.93      300.42      5.29 o 
  -1   6   2       51.02       48.75      2.52 o 
   0   6   2     1155.04     1288.19     17.88 o 
   1   6   2     2074.37     2279.55     35.09 o 
   2   6   2      489.84      506.82     10.28 o 
   3   6   2      293.84      312.57     12.18 o 
   4   6   2      234.57      238.02      5.44 o 
   5   6   2      122.40      128.82      4.43 o 
   6   6   2      280.83      288.20     11.90 o 
   7   6   2      134.25      137.34      8.09 o 
   8   6   2       28.03       26.83      4.45 o 
   9   6   2      250.73      238.12     10.26 o 
 -10   7   2       36.40       47.00     12.03 o 
  -9   7   2        3.72       18.58      5.62 o 
  -8   7   2       43.25       50.19      5.18 o 
  -7   7   2       16.39       22.35      3.35 o 
  -6   7   2      145.22      138.09      4.81 o 
  -5   7   2      113.46      110.57      4.12 o 
  -4   7   2      140.41      147.16      4.26 o 
  -3   7   2      828.86      910.31     13.03 o 
  -2   7   2      284.82      308.36      5.55 o 
  -1   7   2     1071.21     1253.48     16.38 o 
   0   7   2      993.52     1038.84     13.77 o 
   1   7   2     1885.14     2028.41     31.71 o 
   2   7   2        3.15        2.59      1.88 o 
   3   7   2        0.21       -1.86      2.22 o 
   4   7   2       13.02       18.27      2.19 o 
   5   7   2       50.11       57.64      5.36 o 
   6   7   2        3.39        6.29      2.62 o 
   7   7   2        9.68        6.00      3.34 o 
   8   7   2       20.25       24.06      4.48 o 
   9   7   2        2.77       13.02      6.39 o 
  -9   8   2      156.44      173.56     10.88 o 
  -8   8   2        2.63       -1.90      4.34 o 
  -7   8   2      224.00      248.00      7.82 o 
  -6   8   2       52.20       57.83      3.52 o 
  -5   8   2      112.18      107.23      4.20 o 
  -4   8   2       88.40       90.19      3.58 o 
  -3   8   2       45.61       35.13      2.36 o 
  -2   8   2      323.74      332.55      5.98 o 
  -1   8   2      282.90      264.44      4.94 o 
   0   8   2      207.22      215.29      4.26 o 
   1   8   2       94.30       64.63      3.43 o 
   2   8   2      449.72      417.04      9.59 o 
   3   8   2      371.21      394.65     13.18 o 
   4   8   2      659.64      646.84     17.67 o 
   5   8   2       61.60       66.38      5.59 o 
   6   8   2      358.04      342.45     10.58 o 
   7   8   2        0.00        2.06      3.31 o 
   8   8   2      146.04      149.44      8.25 o 
   9   8   2       59.97       75.53      7.68 o 
  -9   9   2      123.95      133.15     12.90 o 
  -8   9   2      143.81      148.78     10.13 o 
  -7   9   2      536.39      557.15     12.38 o 
  -6   9   2      222.43      228.76      6.23 o 
  -5   9   2      268.99      270.74      6.55 o 
  -4   9   2      309.34      300.24      6.51 o 
  -3   9   2       72.19       97.87      3.48 o 
  -2   9   2      651.82      627.15      9.62 o 
  -1   9   2        9.35        1.54      1.33 o 
   0   9   2       50.39       80.67      2.57 o 
   1   9   2      743.02      706.31     13.24 o 
   2   9   2      484.29      453.50     10.01 o 
   3   9   2     1366.84     1335.30     27.01 o 
   4   9   2       34.04       37.64      6.13 o 
   5   9   2      110.62      108.30      5.93 o 
   6   9   2        8.09        6.06      3.08 o 
   7   9   2      384.41      370.96     11.49 o 
   8   9   2       24.06       29.81      4.73 o 
   9   9   2      222.60      232.89     11.73 o 
  -9  10   2      105.74      113.49     12.20 o 
  -8  10   2       43.38       39.80      6.41 o 
  -7  10   2       14.09       18.36      4.13 o 
  -6  10   2      209.24      217.79      6.21 o 
  -5  10   2      258.88      316.98      7.20 o 
  -4  10   2       11.59       14.40      2.25 o 
  -3  10   2      439.14      423.17      7.64 o 
  -2  10   2     1377.64     1385.84     18.62 o 
  -1  10   2     1802.83     2031.74     25.98 o 
   0  10   2      202.18      197.38      4.15 o 
   1  10   2     2167.09     2412.41     40.87 o 
   2  10   2        0.05        2.13      2.98 o 
   3  10   2      292.32      304.71      9.69 o 
   4  10   2       57.40       56.23      6.18 o 
   5  10   2      125.55      118.77      7.33 o 
   6  10   2        0.11       -2.60      2.60 o 
   7  10   2      118.02      117.94      7.28 o 
   8  10   2       12.65       13.01      4.94 o 
  -9  11   2       63.34       69.25     10.21 o 
  -8  11   2       15.88       15.88      5.45 o 
  -7  11   2        0.78       -0.36      3.62 o 
  -6  11   2      100.52      110.78      5.63 o 
  -5  11   2      208.74      223.95      6.02 o 
  -4  11   2       50.97       52.35      3.29 o 
  -3  11   2     1001.88     1116.67     16.02 o 
  -2  11   2        6.59       10.24      1.86 o 
  -1  11   2       46.27       39.39      2.58 o 
   0  11   2      643.01      689.23     10.22 o 
   1  11   2        5.85        7.18      2.36 o 
   2  11   2       16.82       21.08      2.92 o 
   3  11   2       26.38       27.41      3.50 o 
   4  11   2        4.10        2.43      2.57 o 
   5  11   2        0.09       -1.77      2.56 o 
   6  11   2       43.22       45.44      4.80 o 
   7  11   2        0.99        7.88      3.66 o 
   8  11   2       74.31       70.73      6.50 o 
  -9  12   2       18.67       27.37      7.92 o 
  -8  12   2      121.58      122.04     19.36 o 
  -7  12   2       32.42       40.09      5.24 o 
  -6  12   2      196.43      207.30      6.23 o 
  -5  12   2      494.48      503.97     10.73 o 
  -4  12   2      654.01      681.11     13.96 o 
  -3  12   2        9.80        9.77      2.05 o 
  -2  12   2      472.65      451.26      7.96 o 
  -1  12   2      243.29      248.29      5.30 o 
   0  12   2     1073.38     1062.39     14.81 o 
   1  12   2     1076.01     1132.27     20.00 o 
   2  12   2      948.77      948.95     17.84 o 
   3  12   2       41.80       48.89      4.19 o 
   4  12   2      180.97      183.74      7.21 o 
   5  12   2       66.40       60.49      5.06 o 
   6  12   2       37.96       36.41      4.65 o 
   7  12   2      517.71      500.23     15.63 o 
   8  12   2        1.57       14.17      4.28 o 
  -9  13   2       17.01       12.94      6.90 o 
  -8  13   2       97.82      107.91     11.66 o 
  -7  13   2       16.41       12.58      4.42 o 
  -6  13   2      161.65      166.10      6.62 o 
  -5  13   2       16.61       17.78      2.61 o 
  -4  13   2      324.36      320.14      8.33 o 
  -3  13   2      258.32      246.99      5.90 o 
  -2  13   2      834.08      766.32     11.87 o 
  -1  13   2        9.58        3.40      1.70 o 
   0  13   2      548.58      534.52      9.85 o 
   1  13   2      709.50      685.62     12.19 o 
   2  13   2       52.07       45.95      4.03 o 
   3  13   2     1106.60     1008.61     19.70 o 
   4  13   2       21.02       30.83      4.00 o 
   5  13   2       33.25       33.44      4.32 o 
   6  13   2       19.58       21.45      4.17 o 
   7  13   2        7.89        9.19      3.81 o 
   8  13   2      115.30      110.56      7.83 o 
  -9  14   2        0.41        3.17      8.84 o 
  -8  14   2       10.91        2.26      5.58 o 
  -7  14   2        6.37       15.88      5.04 o 
  -6  14   2        0.00       -2.53      2.62 o 
  -5  14   2      166.60      178.52      5.63 o 
  -4  14   2      102.57      110.21      4.43 o 
  -3  14   2       79.76       77.01      3.72 o 
  -2  14   2       57.58       55.78      3.99 o 
  -1  14   2        1.42        3.43      1.75 o 
   0  14   2      519.57      496.82      8.47 o 
   1  14   2      577.51      506.71      8.49 o 
   2  14   2     1451.76     1341.83     23.94 o 
   3  14   2       25.20       27.31      3.76 o 
   4  14   2      460.64      419.92     11.25 o 
   5  14   2      156.52      147.81      7.26 o 
   6  14   2       22.56       23.59      4.34 o 
   7  14   2       23.51       25.65      4.71 o 
   8  14   2        7.67       11.29      4.45 o 
  -9  15   2       13.38        6.41      6.51 o 
  -8  15   2        0.05        2.56      5.41 o 
  -7  15   2       19.02       21.77      5.48 o 
  -6  15   2       40.18       43.88      4.36 o 
  -5  15   2        2.34       -2.01      2.63 o 
  -4  15   2       32.97       41.43      3.22 o 
  -3  15   2      100.50      100.13      4.34 o 
  -2  15   2      183.71      187.77      5.24 o 
  -1  15   2        4.32        6.71      2.20 o 
   0  15   2      271.23      291.27      6.17 o 
   1  15   2      327.51      309.55      6.10 o 
   2  15   2      406.17      392.92     10.33 o 
   3  15   2      229.27      201.12      7.58 o 
   4  15   2       94.96      104.36      6.63 o 
   5  15   2       44.26       43.74      4.88 o 
   6  15   2      112.45       98.79      6.88 o 
   7  15   2       73.57       74.64      6.64 o 
   8  15   2      252.23      254.93     10.82 o 
  -8  16   2        0.48        3.13      5.56 o 
  -7  16   2        2.63        0.34      4.53 o 
  -6  16   2        5.13        0.42      2.93 o 
  -5  16   2        7.86        6.29      3.00 o 
  -4  16   2      295.58      310.01      7.28 o 
  -3  16   2       27.97       32.05      2.87 o 
  -2  16   2     1064.20     1102.14     16.34 o 
  -1  16   2      987.96      944.74     15.87 o 
   0  16   2     2797.55     2656.52     36.12 o 
   1  16   2      130.15      121.68      4.60 o 
   2  16   2      780.06      697.91     15.03 o 
   3  16   2       45.85       47.29      4.52 o 
   4  16   2       31.07       28.97      4.20 o 
   5  16   2        0.01       -2.83      2.83 o 
   6  16   2        0.67        6.71      3.68 o 
   7  16   2       53.76       44.42      5.69 o 
   8  16   2       18.90       28.67      5.32 o 
  -8  17   2       71.04       61.40      9.79 o 
  -7  17   2      131.74      131.82     12.28 o 
  -6  17   2      409.00      406.20     12.43 o 
  -5  17   2      109.60      104.84      5.78 o 
  -4  17   2     1430.45     1438.36     21.06 o 
  -3  17   2       77.77       90.04      4.14 o 
  -2  17   2     2625.78     2450.81     32.43 o 
  -1  17   2        0.17        3.86      2.12 o 
   0  17   2     1118.24     1048.52     15.56 o 
   1  17   2      868.61      884.38     17.13 o 
   2  17   2       74.52       64.95      5.02 o 
   3  17   2     1066.31     1007.03     20.22 o 
   4  17   2      241.62      217.86      8.55 o 
   5  17   2      258.80      241.63     15.09 o 
   6  17   2      177.78      167.63      8.67 o 
   7  17   2       95.41       92.96      7.40 o 
  -8  18   2       92.48       98.32     21.24 o 
  -7  18   2        4.87       -4.64      5.70 o 
  -6  18   2       65.21       58.62      5.42 o 
  -5  18   2      149.81      146.69      8.12 o 
  -4  18   2      175.23      166.93      6.49 o 
  -3  18   2        0.68       -0.07      2.03 o 
  -2  18   2        2.56        4.41      2.20 o 
  -1  18   2        3.35        1.92      2.13 o 
   0  18   2      529.65      467.68      8.76 o 
   1  18   2      943.91      839.75     17.13 o 
   2  18   2      827.48      771.56     16.54 o 
   3  18   2      100.60       81.77      5.67 o 
   4  18   2      201.53      187.89      9.17 o 
   5  18   2       52.42       44.29      5.20 o 
   6  18   2      108.40      105.06      7.53 o 
   7  18   2        7.79        9.17      4.43 o 
  -8  19   2        9.47       14.29      9.40 o 
  -7  19   2      389.51      395.58     21.35 o 
  -6  19   2        4.04        0.29      4.49 o 
  -5  19   2       11.18        6.07      3.43 o 
  -4  19   2       87.46       90.94      5.41 o 
  -3  19   2      154.41      143.83      5.17 o 
  -2  19   2        7.27        3.46      2.35 o 
  -1  19   2      231.11      227.36      6.04 o 
   0  19   2        2.17       10.09      2.27 o 
   1  19   2      401.48      358.95     10.11 o 
   2  19   2       42.69       48.14      4.66 o 
   3  19   2      172.95      152.78      7.31 o 
   4  19   2       10.49        8.48      3.68 o 
   5  19   2        0.05        2.51      3.48 o 
   6  19   2      139.26      124.97     11.23 o 
   7  19   2        5.00        6.42      4.77 o 
  -8  20   2       37.00       32.30      8.35 o 
  -7  20   2        0.57       -4.79      4.79 o 
  -6  20   2      185.59      188.85     11.10 o 
  -5  20   2       53.11       48.78      5.36 o 
  -4  20   2      112.12       98.13      5.67 o 
  -3  20   2      117.42      108.65      4.90 o 
  -2  20   2        0.18        3.38      2.32 o 
  -1  20   2      921.25      845.38     13.74 o 
   0  20   2      514.68      499.55      9.45 o 
   1  20   2       21.77       33.99      4.21 o 
   2  20   2      216.77      179.99      7.70 o 
   3  20   2       14.62       16.23      6.02 o 
   4  20   2      161.70      153.19     11.13 o 
   5  20   2       12.78        9.76      4.03 o 
   6  20   2       76.49       71.68      6.65 o 
   7  20   2       63.25       59.73      6.61 o 
  -7  21   2        0.21       -6.00      8.24 o 
  -6  21   2       45.73       41.17      8.50 o 
  -5  21   2        2.35       -2.26      3.82 o 
  -4  21   2      246.14      254.27      9.49 o 
  -3  21   2        1.94        1.21      2.85 o 
  -2  21   2      883.08      868.14     14.38 o 
  -1  21   2      286.33      288.82      7.15 o 
   0  21   2      326.47      311.51      9.63 o 
   1  21   2      788.34      762.61     16.70 o 
   2  21   2       17.61        9.29      3.61 o 
   3  21   2       68.32       72.26      5.96 o 
   4  21   2       40.66       42.39      5.23 o 
   5  21   2      301.92      286.90     10.86 o 
   6  21   2        2.01        2.45      3.58 o 
  -7  22   2       60.13       58.58      8.24 o 
  -6  22   2      125.58      123.23      9.68 o 
  -5  22   2      160.04      157.84      8.16 o 
  -4  22   2       86.13       88.85      6.89 o 
  -3  22   2      247.75      239.48      7.85 o 
  -2  22   2      422.26      411.70      8.93 o 
  -1  22   2      336.09      366.05      8.26 o 
   0  22   2     1394.29     1328.78     25.00 o 
   1  22   2       21.08       25.35      4.13 o 
   2  22   2      256.16      248.04      9.28 o 
   3  22   2       46.01       40.14      4.96 o 
   4  22   2       24.92       29.12      4.93 o 
   5  22   2      171.43      182.46      9.88 o 
   6  22   2       42.94       49.28      6.13 o 
  -7  23   2        4.40        2.38      9.90 o 
  -6  23   2       13.57        7.77      8.01 o 
  -5  23   2        0.73        1.95      3.81 o 
  -4  23   2       40.02       42.04      5.24 o 
  -3  23   2        0.38       -3.43      3.80 o 
  -2  23   2      185.82      198.63      9.30 o 
  -1  23   2       38.57       38.06      3.53 o 
   0  23   2        1.78        1.94      3.33 o 
   1  23   2       31.97       39.60      4.66 o 
   2  23   2       45.49       45.58      5.07 o 
   3  23   2       14.54       10.23      3.90 o 
   4  23   2        1.22       -0.37      3.61 o 
   5  23   2       33.36       34.53      5.53 o 
   6  23   2        3.82        2.48      4.14 o 
  -6  24   2       66.88       64.68      7.99 o 
  -5  24   2      218.24      228.91      9.85 o 
  -4  24   2      158.18      164.07      8.49 o 
  -3  24   2       24.35       22.87      4.37 o 
  -2  24   2       29.78       31.67      4.54 o 
  -1  24   2        1.97        0.32      3.32 o 
   0  24   2       72.95       73.65      5.77 o 
   1  24   2       36.56       35.10      4.61 o 
   2  24   2      118.78       97.29      8.71 o 
   3  24   2      131.30      141.07      7.98 o 
   4  24   2        8.66       10.98      4.44 o 
   5  24   2       21.64       24.29      4.89 o 
   6  24   2        9.53        6.63      4.71 o 
  -6  25   2       43.92       48.04      7.60 o 
  -5  25   2       54.11       51.81      7.11 o 
  -4  25   2       26.71       29.43      4.83 o 
  -3  25   2      400.11      445.07     12.96 o 
  -2  25   2      113.50      122.17      6.13 o 
  -1  25   2      230.04      250.36      9.28 o 
   0  25   2      257.78      238.78      9.21 o 
   1  25   2      232.60      220.82      9.20 o 
   2  25   2        3.17       -1.57      3.36 o 
   3  25   2      119.04      115.73      8.36 o 
   4  25   2        0.49       -2.93      3.38 o 
   5  25   2      142.43      156.63     10.91 o 
  -5  26   2      371.32      395.59     18.71 o 
  -4  26   2        0.09        2.62      3.90 o 
  -3  26   2      361.76      382.38     12.22 o 
  -2  26   2        3.15        3.21      5.36 o 
  -1  26   2      344.84      366.75     13.69 o 
   0  26   2      207.18      237.97      9.46 o 
   1  26   2       67.43       73.04      6.20 o 
   2  26   2      327.43      323.83     11.42 o 
   3  26   2        2.60        9.35      4.10 o 
   4  26   2      290.84      295.36     12.65 o 
   5  26   2       13.40       11.92      4.69 o 
  -5  27   2       41.35       49.20      6.16 o 
  -4  27   2       19.34       22.59      4.90 o 
  -3  27   2        0.01        3.81      3.96 o 
  -2  27   2      191.21      228.71     14.98 o 
  -1  27   2       65.44       66.35      7.40 o 
   0  27   2      261.81      282.47     10.39 o 
   1  27   2      272.36      254.83     10.26 o 
   2  27   2      110.65      108.61      7.66 o 
   3  27   2       44.31       32.56      5.40 o 
   4  27   2       26.85       26.87      5.42 o 
  -4  28   2       68.81       94.61      7.52 o 
  -3  28   2       36.08       41.64      6.61 o 
  -2  28   2       16.71       15.56      7.71 o 
  -1  28   2       66.73       76.47     10.62 o 
   0  28   2       41.46       39.33      6.41 o 
   1  28   2      139.61      132.11      8.07 o 
   2  28   2       18.54       12.83      4.78 o 
   3  28   2      162.85      148.99     11.45 o 
   4  28   2        0.63        2.57      4.24 o 
  -4  29   2       26.49       30.49      8.34 o 
  -3  29   2        0.12       -6.23      6.23 o 
  -2  29   2      367.74      393.38     19.32 o 
  -1  29   2       50.38       52.18      9.68 o 
   0  29   2      409.92      450.00     16.29 o 
   1  29   2      335.72      341.15     12.09 o 
   2  29   2       53.47       49.21      5.96 o 
   3  29   2      365.31      383.78     14.57 o 
  -3  30   2      124.29      147.72     13.87 o 
  -2  30   2       10.83        3.35      7.70 o 
  -1  30   2      339.95      367.63     19.12 o 
   0  30   2      287.05      330.52     18.34 o 
   1  30   2       48.83       41.49      7.30 o 
   2  30   2      114.14      106.74      7.96 o 
  -2  31   2       83.81       80.41     11.24 o 
  -1  31   2      103.08      126.24     13.38 o 
   0  31   2        6.96       10.87      8.08 o 
   1  31   2      305.70      334.84     19.14 o 
 -10   1   3      321.01      317.25     11.69 o 
  -9   1   3      175.53      186.70      8.77 o 
  -8   1   3       11.72        9.09      3.56 o 
  -7   1   3      587.32      575.09     14.34 o 
  -6   1   3      308.10      339.26      8.45 o 
  -5   1   3      525.06      538.20     21.91 o 
  -4   1   3      229.69      219.49      6.32 o 
  -3   1   3       63.52       59.61      3.58 o 
  -2   1   3        9.91        9.64      1.69 o 
  -1   1   3      392.84      405.20      6.75 o 
   0   1   3        1.05        2.48      1.19 o 
   1   1   3      330.04      398.04      6.36 o 
   2   1   3      102.38       84.78      2.90 o 
   3   1   3        1.97        0.94      1.43 o 
   4   1   3      784.92      796.32     12.61 o 
   5   1   3       30.61       37.30      3.07 o 
   6   1   3      370.93      376.88      8.50 o 
   7   1   3       36.26       41.19      4.19 o 
   8   1   3      235.32      254.53     12.14 o 
   9   1   3        0.37       13.54      6.39 o 
 -10   2   3       19.46       29.18      4.74 o 
  -9   2   3        2.61        7.09      3.63 o 
  -8   2   3      316.48      297.66     10.45 o 
  -7   2   3       15.00       16.35      3.57 o 
  -6   2   3      791.84      789.66     20.54 o 
  -5   2   3      565.01      626.19     18.13 o 
  -4   2   3     1248.39     1289.37     19.70 o 
  -3   2   3        6.13        6.18      1.59 o 
  -2   2   3      366.98      376.78      9.06 o 
  -1   2   3      218.11      253.36      4.47 o 
   0   2   3     3055.88     3088.76     37.75 o 
   1   2   3      132.23      123.14      3.03 o 
   2   2   3     2793.35     2954.09     36.83 o 
   3   2   3       20.28       44.29      3.30 o 
   4   2   3      657.75      655.45     10.91 o 
   5   2   3       82.65       80.86      4.04 o 
   6   2   3       93.97       98.56      4.72 o 
   7   2   3      103.42      110.74      5.97 o 
   8   2   3       35.31       26.74      5.24 o 
   9   2   3       98.56      122.43     10.90 o 
 -10   3   3       84.85       79.89      7.79 o 
  -9   3   3       37.14       54.26      5.64 o 
  -8   3   3       75.40       84.44      6.34 o 
  -7   3   3       69.99       70.47      5.56 o 
  -6   3   3      470.74      495.51     14.72 o 
  -5   3   3       75.59       62.81      3.67 o 
  -4   3   3      302.95      304.75      6.75 o 
  -3   3   3       12.43       24.45      2.11 o 
  -2   3   3      528.25      564.28      9.63 o 
  -1   3   3     2364.42     2500.04     30.73 o 
   0   3   3        0.10        0.16      1.16 o 
   1   3   3      420.78      378.50      6.06 o 
   2   3   3      590.43      589.86      8.96 o 
   3   3   3     1046.36     1036.49     15.62 o 
   4   3   3      575.28      589.36     10.08 o 
   5   3   3      308.89      304.18      6.96 o 
   6   3   3        0.97        5.61      2.41 o 
   7   3   3      125.35      134.28      7.34 o 
   8   3   3       27.72       33.87      4.73 o 
   9   3   3        7.84       26.46      5.71 o 
 -10   4   3        7.96       26.90      7.76 o 
  -9   4   3       81.65       79.90      6.53 o 
  -8   4   3       68.54       54.95      5.30 o 
  -7   4   3        8.98        9.57      4.39 o 
  -6   4   3       86.20       95.18      4.83 o 
  -5   4   3      167.19      169.80      4.57 o 
  -4   4   3        4.11        4.46      1.94 o 
  -3   4   3       22.30       13.00      2.05 o 
  -2   4   3        6.23       11.16      1.39 o 
  -1   4   3      137.39      157.88      3.50 o 
   0   4   3     2331.00     2515.81     31.10 o 
   1   4   3     1059.68     1112.03     16.12 o 
   2   4   3      110.23      105.67      3.04 o 
   3   4   3      403.70      413.31      8.27 o 
   4   4   3      637.00      711.61     11.53 o 
   5   4   3       88.13       85.46      4.00 o 
   6   4   3      135.81      140.27      6.73 o 
   7   4   3        0.89        8.67      3.49 o 
   8   4   3       27.08       29.24      4.62 o 
   9   4   3        2.12        7.75      4.43 o 
 -10   5   3        0.77       19.15     10.46 o 
  -9   5   3       44.26       55.05      5.74 o 
  -8   5   3        8.84       12.92      3.72 o 
  -7   5   3       34.70       39.47      4.53 o 
  -6   5   3       46.37       43.50      3.66 o 
  -5   5   3       10.72        8.96      1.90 o 
  -4   5   3        0.09       -0.03      1.31 o 
  -3   5   3      451.66      432.31      7.12 o 
  -2   5   3      316.89      304.48      5.37 o 
  -1   5   3       89.95       70.75      2.47 o 
   0   5   3      126.39      109.89      3.08 o 
   1   5   3       57.79       53.67      2.52 o 
   2   5   3      988.65     1131.08     15.40 o 
   3   5   3     1378.69     1425.09     24.79 o 
   4   5   3       36.74       38.97      3.19 o 
   5   5   3     1030.27     1036.03     15.93 o 
   6   5   3      319.87      318.28     10.47 o 
   7   5   3      306.93      291.54     10.11 o 
   8   5   3       49.54       70.11      6.17 o 
   9   5   3       89.85       90.51      8.36 o 
 -10   6   3       66.87       79.07      8.24 o 
  -9   6   3       61.60       57.07      7.01 o 
  -8   6   3       66.26       64.04      5.85 o 
  -7   6   3       64.60       68.06      5.53 o 
  -6   6   3      159.02      142.57      5.69 o 
  -5   6   3       30.01       34.19      3.59 o 
  -4   6   3      191.81      175.60      7.18 o 
  -3   6   3      189.62      207.43      4.89 o 
  -2   6   3     2442.34     2481.88     31.11 o 
  -1   6   3     3583.95     3841.15     58.10 o 
   0   6   3      941.74     1053.61     14.13 o 
   1   6   3      287.47      289.75      6.15 o 
   2   6   3      117.21      116.38      3.78 o 
   3   6   3        0.83        3.84      1.52 o 
   4   6   3      602.12      600.99     10.07 o 
   5   6   3      403.48      426.50     11.46 o 
   6   6   3       68.12       72.43      5.62 o 
   7   6   3      115.50      117.66      7.19 o 
   8   6   3       21.72       22.76      4.49 o 
 -10   7   3        0.00        1.13      5.49 o 
  -9   7   3        0.03       10.00      4.54 o 
  -8   7   3        0.30       -1.13      3.28 o 
  -7   7   3        0.92       -2.77      2.77 o 
  -6   7   3        0.64        1.43      2.36 o 
  -5   7   3      415.04      396.56      7.77 o 
  -4   7   3        8.42        9.38      2.24 o 
  -3   7   3     1645.81     1724.43     22.66 o 
  -2   7   3      385.81      408.92      6.85 o 
  -1   7   3     1194.55     1193.68     15.96 o 
   0   7   3     3101.92     3331.37     41.00 o 
   1   7   3     1524.67     1751.61     28.19 o 
   2   7   3      847.09      888.60     16.34 o 
   3   7   3        2.91        6.54      2.44 o 
   4   7   3      547.99      581.20     19.91 o 
   5   7   3      148.03      153.90      6.80 o 
   6   7   3      230.48      211.84      8.30 o 
   7   7   3      205.65      188.73      8.41 o 
   8   7   3      186.21      206.02      9.18 o 
  -9   8   3        4.58        6.74      4.66 o 
  -8   8   3        6.84        9.63      4.40 o 
  -7   8   3      306.35      302.67      8.96 o 
  -6   8   3       26.26       26.66      3.42 o 
  -5   8   3      248.37      279.62      6.39 o 
  -4   8   3      219.67      243.40      5.60 o 
  -3   8   3      106.87      123.35      3.81 o 
  -2   8   3      387.93      395.18      6.88 o 
  -1   8   3     1818.91     1963.20     25.10 o 
   0   8   3      685.09      757.49     10.81 o 
   1   8   3     1383.65     1458.89     24.12 o 
   2   8   3       18.49       17.29      2.71 o 
   3   8   3      141.46      123.21      5.56 o 
   4   8   3        4.39        4.74      2.36 o 
   5   8   3      251.37      222.04     11.56 o 
   6   8   3        9.41        8.16      3.33 o 
   7   8   3       25.89       27.58      4.78 o 
   8   8   3       12.63       17.37      6.35 o 
  -9   9   3       56.91       57.76      7.85 o 
  -8   9   3       10.41        6.17      4.80 o 
  -7   9   3        9.46       10.65      3.15 o 
  -6   9   3       58.07       62.97      4.98 o 
  -5   9   3       64.59       77.75      3.72 o 
  -4   9   3        8.85        9.55      2.04 o 
  -3   9   3      104.27      142.98      4.22 o 
  -2   9   3     1388.33     1460.30     19.56 o 
  -1   9   3     1364.76     1584.89     22.47 o 
   0   9   3      249.38      267.71      5.75 o 
   1   9   3       25.50       26.26      2.73 o 
   2   9   3      561.54      514.82     11.22 o 
   3   9   3        5.30        7.16      2.76 o 
   4   9   3      126.74      114.52      5.86 o 
   5   9   3       15.22       18.94      4.56 o 
   6   9   3       12.07       12.50      3.62 o 
   7   9   3        0.04       -0.41      3.37 o 
   8   9   3        7.63       17.89      4.29 o 
  -9  10   3        0.51        2.91      5.26 o 
  -8  10   3       63.42       66.95      7.63 o 
  -7  10   3        1.83        1.78      2.93 o 
  -6  10   3      276.17      285.31      8.28 o 
  -5  10   3       53.29       58.41      3.45 o 
  -4  10   3      741.48      738.79     11.95 o 
  -3  10   3       77.47       75.75      3.42 o 
  -2  10   3      220.54      212.91      4.94 o 
  -1  10   3      477.96      487.55      8.07 o 
   0  10   3       48.36       36.35      2.16 o 
   1  10   3       12.36       17.71      2.68 o 
   2  10   3        0.95        0.81      2.18 o 
   3  10   3      261.45      242.78      8.89 o 
   4  10   3       93.10       98.41      5.59 o 
   5  10   3      802.50      747.67     16.67 o 
   6  10   3        2.96       10.44      3.55 o 
   7  10   3      330.24      310.77     10.98 o 
   8  10   3       12.23       18.51      5.43 o 
  -9  11   3        9.11        9.98      8.65 o 
  -8  11   3        7.61        8.60      5.22 o 
  -7  11   3      123.10      130.54      7.25 o 
  -6  11   3       12.03       13.39      3.11 o 
  -5  11   3      966.43      998.76     15.54 o 
  -4  11   3      314.84      333.15      7.17 o 
  -3  11   3     2138.98     2283.58     29.85 o 
  -2  11   3       32.44       36.06      2.58 o 
  -1  11   3     1603.82     1728.11     22.79 o 
   0  11   3       60.62       68.42      2.63 o 
   1  11   3      867.74      885.73     16.58 o 
   2  11   3       43.93       37.42      4.18 o 
   3  11   3     2683.86     2463.14     40.30 o 
   4  11   3       58.80       57.85      4.99 o 
   5  11   3      552.05      515.77     13.24 o 
   6  11   3        8.57       15.89      3.70 o 
   7  11   3        0.25        3.17      3.66 o 
   8  11   3      123.09      147.87      8.76 o 
  -9  12   3        5.74        3.16      7.52 o 
  -8  12   3        6.64        5.92      5.15 o 
  -7  12   3       62.63       58.77      5.90 o 
  -6  12   3      270.18      274.47      8.30 o 
  -5  12   3        0.36       -1.15      1.93 o 
  -4  12   3       85.86       84.45      3.88 o 
  -3  12   3       13.42       15.98      2.37 o 
  -2  12   3      141.08      138.42      4.31 o 
  -1  12   3       77.92       87.45      3.78 o 
   0  12   3      728.41      773.23     11.51 o 
   1  12   3       94.61       92.38      4.93 o 
   2  12   3      873.78      783.98     19.26 o 
   3  12   3        2.32        1.98      2.80 o 
   4  12   3      670.24      640.90     14.68 o 
   5  12   3      226.16      217.23      8.40 o 
   6  12   3      329.78      309.46     10.65 o 
   7  12   3        0.04        1.74      3.61 o 
   8  12   3      122.21      127.66      8.35 o 
  -9  13   3        6.47        8.53      6.63 o 
  -8  13   3       42.39       43.33      7.51 o 
  -7  13   3        6.13        4.65      3.95 o 
  -6  13   3       49.91       53.88      4.50 o 
  -5  13   3        3.22        2.22      2.22 o 
  -4  13   3       35.31       31.88      2.98 o 
  -3  13   3      458.72      478.35      8.86 o 
  -2  13   3       56.36       70.93      3.45 o 
  -1  13   3       87.63      115.01      3.94 o 
   0  13   3       67.67       52.16      2.60 o 
   1  13   3      216.10      204.15      6.99 o 
   2  13   3       11.23       11.28      3.06 o 
   3  13   3       87.28       79.77      5.35 o 
   4  13   3       80.94       75.85      5.78 o 
   5  13   3      549.35      530.41     13.83 o 
   6  13   3        0.29        3.66      3.45 o 
   7  13   3      116.78      106.42      7.87 o 
   8  13   3        1.41        0.90      3.90 o 
  -9  14   3       31.03       38.66      8.64 o 
  -8  14   3      157.83      168.28     24.25 o 
  -7  14   3        0.00       -3.05      3.76 o 
  -6  14   3      132.42      127.03      6.83 o 
  -5  14   3      107.63      106.37      4.63 o 
  -4  14   3      309.03      306.32      7.17 o 
  -3  14   3        0.97        0.45      2.56 o 
  -2  14   3      173.02      168.75      4.99 o 
  -1  14   3      185.44      189.84      5.00 o 
   0  14   3      170.69      159.55      4.31 o 
   1  14   3      136.52      128.01      5.94 o 
   2  14   3      868.99      746.27     15.64 o 
   3  14   3      376.53      364.05     10.23 o 
   4  14   3     1330.37     1224.90     23.74 o 
   5  14   3       55.97       44.04      4.97 o 
   6  14   3     1058.24      950.80     23.91 o 
   7  14   3      325.91      302.84     11.29 o 
   8  14   3      270.34      248.43     10.60 o 
  -9  15   3       41.77       54.19      9.57 o 
  -8  15   3        4.69       -0.25      5.45 o 
  -7  15   3      105.01      115.43      7.83 o 
  -6  15   3       57.41       67.33      6.21 o 
  -5  15   3       88.03       90.55      4.50 o 
  -4  15   3      579.83      587.74     10.74 o 
  -3  15   3     1332.57     1301.97     18.94 o 
  -2  15   3     1347.74     1309.90     18.75 o 
  -1  15   3      583.55      515.89      9.15 o 
   0  15   3      387.53      404.47      8.65 o 
   1  15   3        8.21       11.28      3.31 o 
   2  15   3        5.81        2.05      2.73 o 
   3  15   3      729.59      649.88     17.37 o 
   4  15   3       21.78       18.68      3.76 o 
   5  15   3      842.17      779.15     17.92 o 
   6  15   3      183.13      189.35      8.94 o 
   7  15   3        6.17        8.47      3.98 o 
  -8  16   3      109.72       99.02     11.35 o 
  -7  16   3       51.56       41.98      5.97 o 
  -6  16   3      570.41      577.65     15.32 o 
  -5  16   3        6.67       10.29      2.71 o 
  -4  16   3      823.14      830.85     13.79 o 
  -3  16   3       96.64       96.34      4.36 o 
  -2  16   3      234.95      276.65      6.53 o 
  -1  16   3     1573.32     1516.00     21.15 o 
   0  16   3      479.37      417.65      7.88 o 
   1  16   3      922.84      844.96     17.09 o 
   2  16   3      489.99      411.56     10.86 o 
   3  16   3       61.63       57.66      5.00 o 
   4  16   3      102.42       80.58      6.22 o 
   5  16   3      799.04      739.02     17.48 o 
   6  16   3      271.06      267.17     10.50 o 
   7  16   3      425.56      392.60     13.12 o 
  -8  17   3       32.33       22.74     12.41 o 
  -7  17   3        1.09        2.75      5.64 o 
  -6  17   3      248.75      261.49     10.47 o 
  -5  17   3      322.57      334.21      9.32 o 
  -4  17   3      150.86      158.36      5.56 o 
  -3  17   3       27.95       32.67      3.11 o 
  -2  17   3       43.70       49.01      3.39 o 
  -1  17   3      679.83      671.19     11.31 o 
   0  17   3      801.64      806.95     12.66 o 
   1  17   3      548.91      477.24     11.78 o 
   2  17   3        5.92        4.95      2.99 o 
   3  17   3       97.58       79.73      5.77 o 
   4  17   3      111.03       97.90      6.78 o 
   5  17   3       53.52       56.64      5.61 o 
   6  17   3        0.12       -2.16      3.41 o 
   7  17   3      106.06       95.44     10.40 o 
  -8  18   3      374.82      401.15     20.54 o 
  -7  18   3      171.09      175.32     14.82 o 
  -6  18   3      720.18      748.66     18.42 o 
  -5  18   3        3.42        1.80      2.90 o 
  -4  18   3      253.72      242.36      6.80 o 
  -3  18   3     1053.34     1078.35     16.76 o 
  -2  18   3      356.66      374.15      7.97 o 
  -1  18   3       94.84      102.74      4.84 o 
   0  18   3       71.82       59.79      5.72 o 
   1  18   3       37.65       35.00      4.09 o 
   2  18   3        7.16        3.57      3.15 o 
   3  18   3      614.43      561.02     17.92 o 
   4  18   3       54.44       52.21      5.27 o 
   5  18   3      220.06      199.57     10.85 o 
   6  18   3       30.41       32.16      5.16 o 
   7  18   3      249.94      220.31     11.80 o 
  -8  19   3      205.26      193.18     25.57 o 
  -7  19   3       75.49       86.20      8.72 o 
  -6  19   3       12.55       11.37      4.93 o 
  -5  19   3      789.86      791.25     15.96 o 
  -4  19   3      741.12      742.87     13.16 o 
  -3  19   3      868.27      865.36     14.36 o 
  -2  19   3      993.47      926.02     14.84 o 
  -1  19   3       76.27       60.49      5.10 o 
   0  19   3       43.18       42.51      4.27 o 
   1  19   3      242.55      204.77      7.92 o 
   2  19   3      352.03      350.93     10.61 o 
   3  19   3        0.07       -1.07      2.95 o 
   4  19   3      110.81      105.89      9.02 o 
   5  19   3       20.35       15.48      4.31 o 
   6  19   3       94.88       98.03      7.73 o 
   7  19   3       12.48        8.14      4.67 o 
  -8  20   3        8.99        1.79     19.93 o 
  -7  20   3       32.67       30.13      7.54 o 
  -6  20   3      356.84      402.54     15.12 o 
  -5  20   3       47.89       46.09      4.69 o 
  -4  20   3      546.86      558.82     12.45 o 
  -3  20   3        6.70        5.30      2.53 o 
  -2  20   3       14.90       27.11      3.56 o 
  -1  20   3      141.02      137.00      5.01 o 
   0  20   3      193.95      210.05      8.00 o 
   1  20   3      218.79      189.84      7.82 o 
   2  20   3      539.51      520.76     13.48 o 
   3  20   3      194.28      165.57      7.92 o 
   4  20   3      135.73      117.34      8.58 o 
   5  20   3       23.93       27.21      4.84 o 
   6  20   3       87.47       83.77      7.10 o 
  -7  21   3        0.47       -5.12      5.12 o 
  -6  21   3        5.57       11.45      5.28 o 
  -5  21   3        0.49       -2.71      3.31 o 
  -4  21   3       86.38       85.56      5.48 o 
  -3  21   3       70.38       88.81      4.71 o 
  -2  21   3        2.41       -0.95      2.37 o 
  -1  21   3      282.84      293.53      8.81 o 
   0  21   3      122.73      107.37      6.51 o 
   1  21   3       91.94      101.04      6.34 o 
   2  21   3       12.87       10.89      3.67 o 
   3  21   3      145.95      171.10      9.94 o 
   4  21   3       18.14       15.63      4.17 o 
   5  21   3       56.90       52.70      5.94 o 
   6  21   3        3.30        8.74      4.45 o 
  -7  22   3        2.95       -4.66      9.16 o 
  -6  22   3       68.03       62.86      7.77 o 
  -5  22   3        6.86        4.62      4.88 o 
  -4  22   3      303.49      305.57     10.49 o 
  -3  22   3      145.21      140.40      6.43 o 
  -2  22   3      287.33      299.99      7.64 o 
  -1  22   3       37.63       41.51      4.70 o 
   0  22   3      118.41      116.05      6.57 o 
   1  22   3      114.87      121.12      7.00 o 
   2  22   3       34.48       33.57      5.21 o 
   3  22   3      165.10      149.71      8.75 o 
   4  22   3      103.71       89.91     10.09 o 
   5  22   3       16.66       13.42      4.83 o 
   6  22   3      148.09      146.58      9.20 o 
  -7  23   3      115.81      136.01     10.84 o 
  -6  23   3        2.69        3.08      6.40 o 
  -5  23   3      224.10      210.48     14.18 o 
  -4  23   3       25.50       23.82      4.06 o 
  -3  23   3      359.91      392.43     10.34 o 
  -2  23   3      202.99      201.71      6.47 o 
  -1  23   3      340.52      367.38     11.09 o 
   0  23   3       44.79       34.80      4.68 o 
   1  23   3      843.08      840.93     22.25 o 
   2  23   3       60.87       61.35      5.76 o 
   3  23   3      240.75      243.74      9.90 o 
   4  23   3        0.35       -1.02      3.52 o 
   5  23   3      182.03      171.76      9.34 o 
  -6  24   3      133.36      149.32     11.01 o 
  -5  24   3        4.49        1.14      5.76 o 
  -4  24   3      358.16      389.61     12.21 o 
  -3  24   3       58.22       71.51      5.34 o 
  -2  24   3      119.71      126.91      6.15 o 
  -1  24   3        3.06       -3.38      3.38 o 
   0  24   3       97.72      102.15      7.44 o 
   1  24   3        1.75       -3.40      3.40 o 
   2  24   3       17.15       11.34      4.00 o 
   3  24   3       43.59       34.47      5.21 o 
   4  24   3        3.35        1.15      4.04 o 
   5  24   3       39.89       41.72      5.83 o 
  -6  25   3       15.14       12.46      5.77 o 
  -5  25   3      105.13      105.66      9.27 o 
  -4  25   3       26.90       33.83      5.92 o 
  -3  25   3        1.66       -2.16      3.64 o 
  -2  25   3       78.30       78.62      7.52 o 
  -1  25   3      106.24      117.58      7.27 o 
   0  25   3      180.69      191.80      9.77 o 
   1  25   3       29.47       31.71      4.92 o 
   2  25   3      234.69      251.68     10.22 o 
   3  25   3        7.85        8.32      4.13 o 
   4  25   3        5.88       10.05      4.33 o 
   5  25   3        6.33        3.97      4.20 o 
  -5  26   3       10.23       12.78      5.60 o 
  -4  26   3       24.80       23.50      4.80 o 
  -3  26   3       50.31       55.57      6.73 o 
  -2  26   3       10.50        5.05      4.65 o 
  -1  26   3        0.22       -3.64      3.64 o 
   0  26   3       18.91       11.74      4.37 o 
   1  26   3      155.83      162.62      8.56 o 
   2  26   3      212.16      191.10      9.30 o 
   3  26   3       65.51       67.91      6.49 o 
   4  26   3      194.47      196.00      9.93 o 
  -5  27   3      193.54      226.30     12.29 o 
  -4  27   3        4.29        4.56      7.61 o 
  -3  27   3      319.57      340.47     17.23 o 
  -2  27   3      193.40      202.78     10.86 o 
  -1  27   3      148.63      162.47     14.81 o 
   0  27   3       43.78       38.27      5.43 o 
   1  27   3       43.26       41.39      5.55 o 
   2  27   3      196.29      200.36     10.31 o 
   3  27   3       19.41       11.54      4.66 o 
   4  27   3      253.38      260.51     11.23 o 
  -4  28   3      764.83      847.05     22.81 o 
  -3  28   3      312.67      341.13     17.67 o 
  -2  28   3      181.31      170.67     38.35 o 
  -1  28   3      278.30      307.04     13.16 o 
   0  28   3      157.68      153.53      8.56 o 
   1  28   3       93.44       86.01      7.22 o 
   2  28   3      103.49       90.63      7.38 o 
   3  28   3       23.11       18.74      4.88 o 
  -4  29   3       65.07       68.33     10.47 o 
  -3  29   3        5.30        1.21      6.95 o 
  -2  29   3       65.43       68.89     17.11 o 
  -1  29   3       57.99       61.91      7.52 o 
   0  29   3        0.43       -3.49      4.04 o 
   1  29   3        0.81       -3.73      3.73 o 
   2  29   3       61.27       61.95      6.67 o 
  -3  30   3        1.64       -8.65      8.65 o 
  -2  30   3      261.54      329.10     18.14 o 
  -1  30   3       44.78       40.42     13.72 o 
   0  30   3       39.05       39.45      6.90 o 
   1  30   3      119.94      118.04      8.30 o 
   2  30   3       10.53        8.74      5.00 o 
  -1  31   3       40.92       47.90     10.06 o 
   0  31   3      115.84      135.07     13.83 o 
 -10   0   4      491.16      450.94     20.16 o 
  -9   0   4       78.22       95.67     10.36 o 
  -8   0   4        7.71       15.60      5.58 o 
  -7   0   4       87.62       76.53      7.96 o 
  -6   0   4        4.72        9.27      4.24 o 
  -5   0   4        0.35       -3.95      3.95 o 
  -4   0   4      906.76      945.64     37.98 o 
  -3   0   4      233.68      183.30      8.46 o 
  -2   0   4       86.71       65.84      3.09 o 
  -1   0   4      289.91      266.92      6.94 o 
   0   0   4     4343.94     4457.47     76.81 o 
   1   0   4      893.67     1046.17     20.44 o 
   2   0   4      978.92     1028.93     21.31 o 
   3   0   4      648.14      676.22     15.45 o 
   4   0   4      171.18      166.87      8.31 o 
   5   0   4      469.76      469.18     13.30 o 
   6   0   4      591.02      604.74     16.34 o 
   7   0   4       23.40       26.37      6.39 o 
   8   0   4       49.63       65.05     11.66 o 
 -10   1   4        7.06       23.89      6.68 o 
  -9   1   4       37.22       30.44      4.82 o 
  -8   1   4      485.57      463.70     13.33 o 
  -7   1   4        1.32        2.09      3.05 o 
  -6   1   4        9.79        8.06      3.06 o 
  -5   1   4      541.60      521.22     12.33 o 
  -4   1   4      893.65      852.58     16.73 o 
  -3   1   4      123.47      137.84      5.20 o 
  -2   1   4     4587.17     4809.48     73.49 o 
  -1   1   4      149.40      206.86      4.19 o 
   0   1   4     1173.11     1274.44     16.87 o 
   1   1   4       65.36       51.78      2.47 o 
   2   1   4       22.22       28.44      2.06 o 
   3   1   4        1.87        0.83      1.62 o 
   4   1   4      644.20      652.19     11.16 o 
   5   1   4      184.64      185.61      5.67 o 
   6   1   4       81.57       86.81      4.66 o 
   7   1   4       12.69       12.29      3.94 o 
   8   1   4        9.69       15.67      5.87 o 
 -10   2   4       48.15       56.68      6.10 o 
  -9   2   4        1.95        5.02      4.13 o 
  -8   2   4        0.00        3.53      3.25 o 
  -7   2   4        7.25        5.94      3.14 o 
  -6   2   4        0.00       -1.67      2.53 o 
  -5   2   4       48.54       44.81      4.82 o 
  -4   2   4      230.91      227.05      7.19 o 
  -3   2   4     1277.96     1236.45     21.72 o 
  -2   2   4      277.78      308.07      7.59 o 
  -1   2   4     1327.03     1436.06     18.71 o 
   0   2   4      522.34      553.25      8.40 o 
   1   2   4       87.09      104.81      3.16 o 
   2   2   4      940.28      974.89     13.94 o 
   3   2   4       24.05       31.85      2.49 o 
   4   2   4      450.62      471.83      8.93 o 
   5   2   4        2.44        1.92      2.10 o 
   6   2   4       12.54       18.48      3.24 o 
   7   2   4       19.60       22.95      4.56 o 
   8   2   4       11.05       12.99      5.83 o 
 -10   3   4        1.36       14.17      5.54 o 
  -9   3   4        0.40        4.53      4.40 o 
  -8   3   4       33.09       38.34      4.90 o 
  -7   3   4       35.87       32.04      4.33 o 
  -6   3   4       93.78       89.75      5.74 o 
  -5   3   4       25.26       25.52      2.73 o 
  -4   3   4      197.87      187.50      8.19 o 
  -3   3   4       28.78       37.81      3.22 o 
  -2   3   4      270.51      300.32     10.03 o 
  -1   3   4     2146.02     2404.17     30.12 o 
   0   3   4     5992.22     6602.79     79.50 o 
   1   3   4      145.05      170.03      3.95 o 
   2   3   4     2184.39     2269.78     29.21 o 
   3   3   4       79.00       85.63      3.87 o 
   4   3   4        6.18        5.39      2.04 o 
   5   3   4       24.96       22.38      2.81 o 
   6   3   4        0.68        0.16      4.22 o 
   7   3   4       41.89       48.64      5.28 o 
   8   3   4      141.82      148.00     11.73 o 
 -10   4   4       96.37      119.48      9.31 o 
  -9   4   4       11.22       19.83      4.39 o 
  -8   4   4       48.15       50.80      6.51 o 
  -7   4   4       97.55       84.82      6.13 o 
  -6   4   4      175.58      165.93      7.06 o 
  -5   4   4     1094.45     1020.46     18.56 o 
  -4   4   4      112.88      127.63      4.46 o 
  -3   4   4      636.34      591.35     14.84 o 
  -2   4   4      313.90      379.25      6.40 o 
  -1   4   4     2475.50     2646.31     50.81 o 
   0   4   4      248.87      279.34      5.77 o 
   1   4   4     6946.84     7578.32     94.81 o 
   2   4   4      824.47      858.21     12.52 o 
   3   4   4     1122.15     1139.07     16.36 o 
   4   4   4      241.88      236.80      5.89 o 
   5   4   4      432.53      448.80     10.24 o 
   6   4   4        8.27        3.58      3.03 o 
   7   4   4       92.67       95.68      6.83 o 
   8   4   4       38.82       37.77      5.97 o 
 -10   5   4        3.65       12.07      4.83 o 
  -9   5   4        5.93        8.98      4.08 o 
  -8   5   4      122.56      121.49      7.53 o 
  -7   5   4        4.01        4.24      3.53 o 
  -6   5   4      211.73      201.89      8.31 o 
  -5   5   4       49.26       55.25      4.02 o 
  -4   5   4     2028.38     1999.77     29.36 o 
  -3   5   4     1109.40     1162.92     18.00 o 
  -2   5   4      346.83      368.75      6.36 o 
  -1   5   4      341.69      404.20      6.78 o 
   0   5   4      953.40      943.91     13.11 o 
   1   5   4      344.12      323.29      6.70 o 
   2   5   4      130.10       83.84      5.02 o 
   3   5   4      272.30      274.91      5.92 o 
   4   5   4       97.06       84.06      4.09 o 
   5   5   4       67.09       67.74      7.49 o 
   6   5   4       14.38       14.71      3.59 o 
   7   5   4       84.18       89.51      6.60 o 
   8   5   4        0.81        0.99      3.49 o 
 -10   6   4       17.38       38.00      6.37 o 
  -9   6   4        8.96       13.47      3.93 o 
  -8   6   4        0.10        6.99      3.36 o 
  -7   6   4       30.41       32.88      4.39 o 
  -6   6   4       68.72       67.81      4.28 o 
  -5   6   4      117.47      113.89      4.86 o 
  -4   6   4       85.15       84.64      5.03 o 
  -3   6   4      425.66      482.92     11.01 o 
  -2   6   4     1477.15     1648.42     23.31 o 
  -1   6   4     2135.18     2426.33     30.71 o 
   0   6   4      444.14      571.92      8.81 o 
   1   6   4      349.18      412.72      7.77 o 
   2   6   4      108.16      116.52      3.99 o 
   3   6   4      497.09      515.50      8.76 o 
   4   6   4       27.36       25.09      2.52 o 
   5   6   4       11.08        9.08      3.15 o 
   6   6   4      197.95      181.94      9.99 o 
   7   6   4       53.56       47.35      6.34 o 
   8   6   4        0.50        7.90      3.69 o 
 -10   7   4        2.91       13.82      9.11 o 
  -9   7   4       16.06       11.56      4.04 o 
  -8   7   4       54.88       62.69      7.82 o 
  -7   7   4        1.29        4.01      3.68 o 
  -6   7   4      140.06      126.53      5.52 o 
  -5   7   4        0.32        1.14      2.32 o 
  -4   7   4        0.04        0.71      1.40 o 
  -3   7   4      662.40      696.01     10.64 o 
  -2   7   4      128.86      121.05      3.65 o 
  -1   7   4      237.66      283.31      5.55 o 
   0   7   4      345.95      384.88      6.67 o 
   1   7   4       30.64       34.81      2.55 o 
   2   7   4      278.65      293.48      6.45 o 
   3   7   4      213.36      224.71      6.57 o 
   4   7   4        1.99       -0.43      2.54 o 
   5   7   4      363.38      365.85     10.71 o 
   6   7   4        3.87        3.22      3.17 o 
   7   7   4      402.52      396.51     12.37 o 
   8   7   4       33.30       35.04      5.20 o 
  -9   8   4       12.52       20.78      5.70 o 
  -8   8   4        6.35        6.76      3.57 o 
  -7   8   4      170.95      174.38      7.99 o 
  -6   8   4       18.21       21.31      3.30 o 
  -5   8   4       24.02       24.16      3.07 o 
  -4   8   4      228.50      245.29      5.58 o 
  -3   8   4      173.26      212.57      4.98 o 
  -2   8   4      433.37      491.26      8.21 o 
  -1   8   4      232.43      185.84      4.38 o 
   0   8   4      129.96      148.90      3.78 o 
   1   8   4      528.87      518.20     12.83 o 
   2   8   4       99.85      109.93      5.20 o 
   3   8   4       34.85       26.45      3.54 o 
   4   8   4      144.15      139.20      6.48 o 
   5   8   4      199.17      180.21      7.56 o 
   6   8   4      117.25      120.68      7.19 o 
   7   8   4       98.10       87.64      6.70 o 
   8   8   4       13.25       19.72      4.61 o 
  -9   9   4      195.37      189.72     11.49 o 
  -8   9   4       36.56       40.66      5.88 o 
  -7   9   4        5.53        4.15      3.34 o 
  -6   9   4       49.66       50.24      4.14 o 
  -5   9   4      184.09      192.45      6.44 o 
  -4   9   4      605.38      616.59     10.34 o 
  -3   9   4      216.14      250.99      5.65 o 
  -2   9   4       83.91       75.36      3.23 o 
  -1   9   4       45.76       48.72      2.60 o 
   0   9   4      202.81      171.43      6.36 o 
   1   9   4     1148.45     1102.83     16.98 o 
   2   9   4      245.54      204.63      6.89 o 
   3   9   4      101.07       90.67      5.95 o 
   4   9   4      650.99      611.80     14.14 o 
   5   9   4       12.04       12.08      3.50 o 
   6   9   4       60.54       65.76      5.77 o 
   7   9   4       27.04       29.50      4.93 o 
   8   9   4        5.41        8.90      4.11 o 
  -9  10   4      140.16      135.24     10.47 o 
  -8  10   4        0.15       -2.90      3.30 o 
  -7  10   4      409.09      391.10     12.00 o 
  -6  10   4      365.76      354.73      9.29 o 
  -5  10   4      646.08      658.57     12.97 o 
  -4  10   4      448.07      460.23      8.57 o 
  -3  10   4      499.99      499.68      8.78 o 
  -2  10   4       26.82       26.38      2.38 o 
  -1  10   4     1251.77     1222.54     16.94 o 
   0  10   4        1.73        0.55      1.38 o 
   1  10   4      552.05      560.30     12.07 o 
   2  10   4       62.19       56.22      4.72 o 
   3  10   4       79.76       75.54      5.11 o 
   4  10   4      110.83      113.55      7.23 o 
   5  10   4       94.74       83.97      5.95 o 
   6  10   4      224.34      214.92      8.97 o 
   7  10   4      121.84      116.04     10.58 o 
   8  10   4        0.02        2.17      3.76 o 
  -9  11   4        2.42        1.00      7.68 o 
  -8  11   4       28.21       22.52      6.06 o 
  -7  11   4        2.50        4.65      3.37 o 
  -6  11   4       28.91       31.87      3.75 o 
  -5  11   4      105.99      103.88      5.20 o 
  -4  11   4      543.78      568.02     10.69 o 
  -3  11   4       10.46        9.10      2.21 o 
  -2  11   4      659.80      711.08     11.26 o 
  -1  11   4       14.41       23.07      2.60 o 
   0  11   4      669.57      674.88     10.95 o 
   1  11   4        9.80        8.99      2.71 o 
   2  11   4        0.02        0.24      2.52 o 
   3  11   4      672.51      599.19     16.65 o 
   4  11   4       52.75       46.34      4.59 o 
   5  11   4      377.40      365.33     11.13 o 
   6  11   4      228.87      221.93      9.24 o 
   7  11   4       94.43      100.89      9.33 o 
   8  11   4       44.01       49.23      5.94 o 
  -9  12   4       47.31       43.22     15.43 o 
  -8  12   4       14.22       16.94      5.95 o 
  -7  12   4      476.25      481.06     17.58 o 
  -6  12   4        1.92       -1.09      2.62 o 
  -5  12   4      793.03      821.48     15.44 o 
  -4  12   4       26.79       26.54      2.77 o 
  -3  12   4      439.64      454.05      8.58 o 
  -2  12   4      337.43      326.93      6.83 o 
  -1  12   4     2039.52     2054.74     27.07 o 
   0  12   4      316.98      307.54      6.98 o 
   1  12   4     3916.47     3564.25     55.54 o 
   2  12   4       64.28       50.87      4.36 o 
   3  12   4      817.56      759.52     21.65 o 
   4  12   4       62.84       58.29      5.02 o 
   5  12   4        1.17       -1.70      2.96 o 
   6  12   4      277.64      267.91     10.23 o 
   7  12   4       70.20       67.44      6.43 o 
   8  12   4      264.20      269.59     21.81 o 
  -9  13   4       81.25       73.52     10.30 o 
  -8  13   4      163.68      162.12     13.31 o 
  -7  13   4      276.88      265.33     10.10 o 
  -6  13   4      240.37      254.78      8.26 o 
  -5  13   4       74.26       63.48      4.51 o 
  -4  13   4      595.29      593.09     10.67 o 
  -3  13   4      209.35      206.14      5.70 o 
  -2  13   4     1677.34     1632.81     22.46 o 
  -1  13   4     1238.86     1183.28     16.92 o 
   0  13   4     3738.19     3738.27     63.92 o 
   1  13   4      146.95      123.41      5.96 o 
   2  13   4     2290.68     2139.43     35.90 o 
   3  13   4      832.70      766.06     16.49 o 
   4  13   4      996.82      920.10     19.39 o 
   5  13   4        0.41       -1.52      3.01 o 
   6  13   4      152.91      150.74      8.20 o 
   7  13   4       91.93       81.34      6.90 o 
  -9  14   4        1.15        0.42      5.87 o 
  -8  14   4       15.69        9.10     10.35 o 
  -7  14   4       14.81       11.67      5.54 o 
  -6  14   4       63.44       66.76      5.06 o 
  -5  14   4      342.27      342.88      9.14 o 
  -4  14   4       69.83       68.27      3.90 o 
  -3  14   4       35.07       32.25      3.00 o 
  -2  14   4        0.08        0.57      1.98 o 
  -1  14   4      328.34      320.87      6.83 o 
   0  14   4       29.06       27.30      3.17 o 
   1  14   4      805.83      675.57     14.56 o 
   2  14   4      334.54      338.24      9.82 o 
   3  14   4      151.13      149.50      6.96 o 
   4  14   4       30.60       29.27      4.11 o 
   5  14   4      162.80      141.70      7.63 o 
   6  14   4       15.10       14.10      4.33 o 
   7  14   4        2.13        6.87      3.89 o 
  -9  15   4       55.85       50.00      9.57 o 
  -8  15   4       24.74       16.25     11.15 o 
  -7  15   4        2.07       -1.42      4.55 o 
  -6  15   4        0.12       -1.85      2.93 o 
  -5  15   4       50.26       59.39      4.62 o 
  -4  15   4      143.67      139.92      5.06 o 
  -3  15   4     1050.37     1063.33     16.27 o 
  -2  15   4     1577.90     1508.30     21.26 o 
  -1  15   4      271.77      286.23      6.45 o 
   0  15   4      838.84      773.90     18.71 o 
   1  15   4      786.60      767.24     16.11 o 
   2  15   4     1610.60     1413.23     25.90 o 
   3  15   4      101.99       83.34      5.91 o 
   4  15   4      583.37      530.82     13.81 o 
   5  15   4        0.33        0.36      3.31 o 
   6  15   4       33.80       37.02      5.29 o 
   7  15   4        9.17        8.78      4.14 o 
  -8  16   4       81.81       75.16     10.33 o 
  -7  16   4      271.72      283.70     13.72 o 
  -6  16   4       20.08       17.24      4.50 o 
  -5  16   4       64.37       72.66      5.08 o 
  -4  16   4      321.04      333.03      7.83 o 
  -3  16   4      226.17      219.67      6.13 o 
  -2  16   4      314.75      288.31      6.82 o 
  -1  16   4     1140.42     1072.82     16.03 o 
   0  16   4       10.82        4.03      2.17 o 
   1  16   4     1127.51     1035.55     20.23 o 
   2  16   4       32.53       37.68      4.15 o 
   3  16   4      467.58      443.05     12.11 o 
   4  16   4      611.71      550.85     14.42 o 
   5  16   4        5.73        2.19      3.44 o 
   6  16   4      210.93      179.57     13.89 o 
   7  16   4        0.69       -0.53      3.55 o 
  -8  17   4      169.15      191.77     16.92 o 
  -7  17   4        0.01       -5.15      5.15 o 
  -6  17   4       23.67       20.33      8.04 o 
  -5  17   4      318.89      327.01      9.28 o 
  -4  17   4      304.60      289.73      7.39 o 
  -3  17   4      295.71      297.41      7.23 o 
  -2  17   4        0.36        1.89      2.12 o 
  -1  17   4      197.63      192.68      5.43 o 
   0  17   4       51.11       61.47      4.93 o 
   1  17   4      702.60      635.17     14.47 o 
   2  17   4      118.06      103.98      6.01 o 
   3  17   4     1378.73     1212.84     23.90 o 
   4  17   4        6.10        8.61      3.67 o 
   5  17   4      367.23      332.24     12.39 o 
   6  17   4       17.87       19.93      4.68 o 
   7  17   4       50.22       61.82      6.55 o 
  -8  18   4       17.37       20.78      7.22 o 
  -7  18   4      211.46      199.55     12.02 o 
  -6  18   4      311.96      323.21     11.76 o 
  -5  18   4      578.65      604.67     14.06 o 
  -4  18   4      112.10      119.22      5.10 o 
  -3  18   4        0.38        4.38      2.34 o 
  -2  18   4        1.13       -2.19      2.19 o 
  -1  18   4       21.53       17.14      2.52 o 
   0  18   4       18.21       21.13      3.77 o 
   1  18   4      115.82      103.30      6.07 o 
   2  18   4       84.12       83.04      5.91 o 
   3  18   4        0.53       -3.53      3.53 o 
   4  18   4        3.67        5.30      3.48 o 
   5  18   4        3.02        5.19      3.80 o 
   6  18   4        4.01       -3.53      3.53 o 
  -8  19   4       58.30       53.65      9.56 o 
  -7  19   4      210.96      213.93     14.59 o 
  -6  19   4      131.66      142.14      8.79 o 
  -5  19   4        4.53        7.89      4.51 o 
  -4  19   4       94.50       97.83      4.93 o 
  -3  19   4      249.23      243.77      6.80 o 
  -2  19   4       56.26       49.89      3.60 o 
  -1  19   4      213.21      213.81      6.68 o 
   0  19   4      355.46      330.56     10.05 o 
   1  19   4       91.22       67.09      6.02 o 
   2  19   4        0.16        2.41      3.20 o 
   3  19   4       30.91       29.08      4.44 o 
   4  19   4        0.16       -2.93      3.14 o 
   5  19   4       52.07       41.74      5.45 o 
   6  19   4       37.45       29.34      5.30 o 
  -7  20   4       75.07       83.26     10.60 o 
  -6  20   4      119.01      106.44      8.78 o 
  -5  20   4       82.84       71.23      6.41 o 
  -4  20   4        0.72       -0.59      2.49 o 
  -3  20   4       42.77       35.42      3.46 o 
  -2  20   4       26.91       37.17      3.36 o 
  -1  20   4      114.87       95.34      5.25 o 
   0  20   4        3.51        3.69      3.31 o 
   1  20   4       38.76       37.52      4.53 o 
   2  20   4       13.97       11.89      3.63 o 
   3  20   4       42.61       43.60      5.18 o 
   4  20   4      218.47      209.57     11.98 o 
   5  20   4        4.64        4.82      3.87 o 
   6  20   4       28.11       34.32      5.58 o 
  -7  21   4        5.66       10.23      6.10 o 
  -6  21   4      124.81      156.68     10.71 o 
  -5  21   4       10.35        8.70      4.23 o 
  -4  21   4      128.62      146.44      6.68 o 
  -3  21   4       19.62       20.17      3.15 o 
  -2  21   4      768.60      801.88     13.85 o 
  -1  21   4      204.81      194.53      8.21 o 
   0  21   4      347.04      342.05     10.65 o 
   1  21   4        5.85        5.88      3.42 o 
   2  21   4      943.97      893.49     19.64 o 
   3  21   4        3.02        6.79      3.73 o 
   4  21   4      401.42      368.28     12.38 o 
   5  21   4       84.78       75.30      7.02 o 
   6  21   4        0.31        0.39      4.05 o 
  -7  22   4      250.02      259.41     34.22 o 
  -6  22   4        4.42        1.08      4.80 o 
  -5  22   4      292.78      295.92     12.10 o 
  -4  22   4      100.47      102.83      6.02 o 
  -3  22   4      732.19      764.09     14.89 o 
  -2  22   4       11.65       13.28      3.37 o 
  -1  22   4      731.78      773.62     17.23 o 
   0  22   4        0.77       -2.41      3.27 o 
   1  22   4      265.12      294.14     10.26 o 
   2  22   4        5.49        5.39      3.64 o 
   3  22   4      354.93      348.18     11.82 o 
   4  22   4      206.77      200.77      9.61 o 
   5  22   4       96.66       89.50      7.42 o 
  -7  23   4        0.19       -0.14      5.60 o 
  -6  23   4       14.95       11.18      5.50 o 
  -5  23   4        3.57        1.33      4.49 o 
  -4  23   4        0.01       -3.16      3.16 o 
  -3  23   4       18.22       22.72      3.88 o 
  -2  23   4       15.55        4.37      3.86 o 
  -1  23   4        0.01       -0.92      3.46 o 
   0  23   4       30.61       34.01      4.85 o 
   1  23   4       23.04       23.08      4.38 o 
   2  23   4        3.25        2.56      3.59 o 
   3  23   4        5.70        4.58      3.88 o 
   4  23   4       23.78       18.30      4.79 o 
   5  23   4       41.13       36.00      5.67 o 
  -6  24   4       12.35       15.12      5.67 o 
  -5  24   4      237.31      268.49     12.61 o 
  -4  24   4        7.04        4.13      4.03 o 
  -3  24   4      340.59      373.62     11.47 o 
  -2  24   4       94.39      112.73      9.82 o 
  -1  24   4      156.26      153.63      8.13 o 
   0  24   4       35.02       35.77      5.08 o 
   1  24   4      138.72      123.69      7.49 o 
   2  24   4       54.75       50.35      5.65 o 
   3  24   4      163.39      160.16      8.98 o 
   4  24   4      111.76      105.32      7.77 o 
   5  24   4        3.02        1.52      4.23 o 
  -6  25   4      233.29      241.75     14.62 o 
  -5  25   4       11.76       16.48     10.12 o 
  -4  25   4       99.41      118.25      7.12 o 
  -3  25   4        3.55        0.41      5.64 o 
  -2  25   4      273.88      285.28     10.37 o 
  -1  25   4       11.75        5.36      4.13 o 
   0  25   4      364.28      359.41     11.83 o 
   1  25   4        1.26        5.33      3.81 o 
   2  25   4      545.03      551.86     15.47 o 
   3  25   4      112.34      101.79      7.71 o 
   4  25   4       77.40       81.78      7.22 o 
  -5  26   4        1.51       11.41      5.10 o 
  -4  26   4       86.99      100.41      8.74 o 
  -3  26   4        6.56       -2.11      4.76 o 
  -2  26   4      115.70      131.09     14.39 o 
  -1  26   4       74.36       75.85      6.59 o 
   0  26   4       51.70       58.98      7.02 o 
   1  26   4      214.45      215.60      9.92 o 
   2  26   4       25.53       22.72      4.91 o 
   3  26   4      154.26      136.90      8.55 o 
   4  26   4      159.88      161.83      9.45 o 
  -5  27   4       42.48       59.89     12.78 o 
  -4  27   4        2.44        2.36     15.98 o 
  -3  27   4       24.03       23.75      6.66 o 
  -2  27   4       12.35        4.18      4.86 o 
  -1  27   4       38.64       44.65      5.83 o 
   0  27   4      133.08      146.97     10.69 o 
   1  27   4       15.80       15.33      5.05 o 
   2  27   4        0.04       -2.61      3.73 o 
   3  27   4      201.87      208.99     10.32 o 
  -4  28   4        0.75      -10.15     10.15 o 
  -3  28   4       22.45       16.84      7.49 o 
  -2  28   4        1.70       -3.49      4.46 o 
  -1  28   4       29.72       30.45      5.92 o 
   0  28   4      125.97      126.97      8.52 o 
   1  28   4       69.98       67.61      6.83 o 
   2  28   4      264.32      268.58     11.24 o 
   3  28   4        6.60        5.93      4.50 o 
  -3  29   4       16.74       22.47      8.11 o 
  -2  29   4      349.65      358.53     18.52 o 
  -1  29   4       22.49       16.35      5.54 o 
   0  29   4      166.59      175.99      9.55 o 
   1  29   4        0.93       -4.00      4.00 o 
   2  29   4        3.73       -5.04      5.06 o 
  -2  30   4        3.25       -1.57     10.72 o 
  -1  30   4      161.35      169.19     11.05 o 
   0  30   4      162.02      166.98     11.10 o 
 -10   1   5        0.07       11.78      5.37 o 
  -9   1   5       84.23       84.83      6.90 o 
  -8   1   5      134.57      128.16      8.14 o 
  -7   1   5        0.03        5.61      3.79 o 
  -6   1   5      121.90      113.26      6.21 o 
  -5   1   5        1.33       -0.25      2.66 o 
  -4   1   5       19.32       14.52      3.91 o 
  -3   1   5      545.82      547.72     12.01 o 
  -2   1   5      776.09      828.70     11.88 o 
  -1   1   5      785.95      856.55     12.32 o 
   0   1   5       89.49       86.88      3.20 o 
   1   1   5     1205.35     1199.41     16.66 o 
   2   1   5      180.12      182.31      4.79 o 
   3   1   5      474.78      498.76      9.10 o 
   4   1   5       64.06       67.13      3.78 o 
   5   1   5      281.58      308.69      7.58 o 
   6   1   5      223.30      233.15      9.15 o 
   7   1   5      107.78      131.57     12.63 o 
   8   1   5      412.32      419.10     19.51 o 
 -10   2   5        9.56       18.31      4.62 o 
  -9   2   5      313.70      312.74     11.67 o 
  -8   2   5       40.17       49.61      5.42 o 
  -7   2   5      449.93      441.28     12.60 o 
  -6   2   5     1098.20     1068.75     21.67 o 
  -5   2   5      642.94      626.20     14.33 o 
  -4   2   5     1926.58     1914.66     32.82 o 
  -3   2   5      787.92      838.58     13.74 o 
  -2   2   5      996.94     1008.23     15.82 o 
  -1   2   5       16.87        9.08      1.64 o 
   0   2   5      578.22      531.79      8.60 o 
   1   2   5       44.09       36.32      2.61 o 
   2   2   5     1423.69     1434.78     21.62 o 
   3   2   5       45.99       47.79      3.04 o 
   4   2   5      314.14      296.60      6.95 o 
   5   2   5        4.71        5.55      2.42 o 
   6   2   5      777.72      807.57     18.20 o 
   7   2   5      116.82      118.60     11.40 o 
   8   2   5       12.28       22.34      6.90 o 
 -10   3   5        0.92       10.09      5.68 o 
  -9   3   5       24.38       33.27      6.13 o 
  -8   3   5      220.68      222.63      9.45 o 
  -7   3   5      450.42      446.17     12.67 o 
  -6   3   5       66.04       61.07      5.08 o 
  -5   3   5      492.97      446.32     11.54 o 
  -4   3   5        3.49       10.35      3.07 o 
  -3   3   5     2089.00     2180.25     45.18 o 
  -2   3   5       15.55       10.71      1.71 o 
  -1   3   5      830.94      921.32     13.11 o 
   0   3   5     1293.51     1427.71     19.18 o 
   1   3   5      736.87      769.53     11.56 o 
   2   3   5        3.40       -0.53      1.60 o 
   3   3   5      138.39      142.31      4.56 o 
   4   3   5       47.76       55.17      3.47 o 
   5   3   5      299.38      302.52      9.70 o 
   6   3   5       55.17       47.96      5.71 o 
   7   3   5      258.57      254.29     10.85 o 
   8   3   5       86.16      111.32     11.45 o 
 -10   4   5        4.35        9.94      4.13 o 
  -9   4   5        0.96        3.00      3.62 o 
  -8   4   5       11.56       13.15      3.92 o 
  -7   4   5       40.64       38.47      4.74 o 
  -6   4   5       89.14       86.02      5.77 o 
  -5   4   5      139.23      144.52      6.67 o 
  -4   4   5      180.58      215.05      5.76 o 
  -3   4   5       72.78       72.86      5.01 o 
  -2   4   5     1086.30     1272.29     17.27 o 
  -1   4   5      114.45      102.05      3.45 o 
   0   4   5        7.12        3.29      1.63 o 
   1   4   5       25.16       19.81      1.99 o 
   2   4   5      169.02      175.62      4.58 o 
   3   4   5       26.97       32.69      2.60 o 
   4   4   5      329.29      329.60      7.32 o 
   5   4   5        5.58        7.62      3.16 o 
   6   4   5        0.55       -1.64      2.95 o 
   7   4   5      172.02      157.01     10.92 o 
   8   4   5       70.04       82.25     10.17 o 
 -10   5   5       43.54       48.46      5.95 o 
  -9   5   5       37.25       47.86      5.69 o 
  -8   5   5       63.16       69.78      6.15 o 
  -7   5   5       64.29       61.98      5.48 o 
  -6   5   5      334.67      319.94     10.12 o 
  -5   5   5      488.28      492.79     10.97 o 
  -4   5   5      955.21      979.99     19.78 o 
  -3   5   5     2235.93     2412.82     72.95 o 
  -2   5   5        0.01       -0.28      1.49 o 
  -1   5   5     1253.26     1428.36     19.20 o 
   0   5   5      201.96      219.67      4.96 o 
   1   5   5      369.89      367.41      6.72 o 
   2   5   5      456.16      454.20      7.96 o 
   3   5   5      346.55      342.19      7.00 o 
   4   5   5      245.99      241.15      8.31 o 
   5   5   5        0.02        2.86      3.04 o 
   6   5   5       73.66       78.62      6.15 o 
   7   5   5       14.26       15.39      4.29 o 
   8   5   5      162.82      163.10     12.84 o 
 -10   6   5       24.54       30.58      6.48 o 
  -9   6   5        0.02        4.82      3.66 o 
  -8   6   5       91.10      103.88      7.38 o 
  -7   6   5        6.46        8.48      3.53 o 
  -6   6   5       88.32       67.78      7.33 o 
  -5   6   5      626.07      616.78     11.86 o 
  -4   6   5      365.40      328.95      7.64 o 
  -3   6   5      254.27      275.81      7.35 o 
  -2   6   5     1661.36     1628.62     21.70 o 
  -1   6   5      468.86      505.09      8.46 o 
   0   6   5       93.52       82.37      3.27 o 
   1   6   5        5.53        5.47      1.59 o 
   2   6   5       40.86       41.99      2.54 o 
   3   6   5      401.70      377.00      8.33 o 
   4   6   5      271.04      244.94     10.68 o 
   5   6   5      648.20      617.99     18.79 o 
   6   6   5      786.49      760.57     17.89 o 
   7   6   5      181.10      186.09      8.86 o 
   8   6   5      197.59      216.91     11.61 o 
 -10   7   5        0.94       13.37      7.32 o 
  -9   7   5        4.53       10.04      4.15 o 
  -8   7   5       10.07        9.46      3.78 o 
  -7   7   5       77.96       68.18      5.74 o 
  -6   7   5       72.53       62.86      5.14 o 
  -5   7   5      166.47      179.47      6.97 o 
  -4   7   5       47.56       32.56      5.17 o 
  -3   7   5     1010.89      953.08     14.43 o 
  -2   7   5       69.97       89.53      3.42 o 
  -1   7   5      163.56      160.80      4.32 o 
   0   7   5      155.85      157.71      4.22 o 
   1   7   5      525.24      449.41     10.88 o 
   2   7   5      212.23      209.41      5.70 o 
   3   7   5     1443.18     1328.44     24.32 o 
   4   7   5       16.00       16.74      3.41 o 
   5   7   5      492.43      463.04     12.71 o 
   6   7   5       11.39       15.73      4.12 o 
   7   7   5       19.84       15.32      4.43 o 
   8   7   5       45.90       48.24      5.82 o 
  -9   8   5       15.57       21.15      4.63 o 
  -8   8   5       60.47       51.06      5.62 o 
  -7   8   5       74.50       73.50      6.02 o 
  -6   8   5      131.58      129.44      6.68 o 
  -5   8   5       15.95       15.54      2.75 o 
  -4   8   5       32.89       30.72      3.43 o 
  -3   8   5       70.42       76.46      3.44 o 
  -2   8   5      384.02      335.90      6.65 o 
  -1   8   5       13.58       15.33      2.11 o 
   0   8   5       71.42       61.90      2.98 o 
   1   8   5      932.51      918.95     21.47 o 
   2   8   5       32.32       38.00      5.84 o 
   3   8   5      167.62      168.54      8.57 o 
   4   8   5       81.15       74.08      6.62 o 
   5   8   5        0.01       -0.02      2.96 o 
   6   8   5       28.35       28.51      4.65 o 
   7   8   5       78.59       90.57      7.18 o 
  -9   9   5       34.23       31.27      6.42 o 
  -8   9   5      222.92      206.42      9.36 o 
  -7   9   5      121.29      121.61      7.23 o 
  -6   9   5        2.02       -1.87      3.04 o 
  -5   9   5        8.14        8.50      2.66 o 
  -4   9   5       36.94       40.67      2.76 o 
  -3   9   5       91.10       87.94      4.62 o 
  -2   9   5      419.97      379.58      7.25 o 
  -1   9   5      639.61      574.24      9.53 o 
   0   9   5      170.74      139.93      4.06 o 
   1   9   5      205.72      186.32      7.13 o 
   2   9   5        7.46        7.46      2.87 o 
   3   9   5        4.29        0.25      2.56 o 
   4   9   5       75.37       75.99      5.81 o 
   5   9   5       34.59       38.06      4.68 o 
   6   9   5       29.32       17.96      4.24 o 
   7   9   5       23.12       24.13      4.70 o 
  -9  10   5       20.07       20.45      6.00 o 
  -8  10   5       53.19       49.29      5.74 o 
  -7  10   5        4.49        9.10      3.54 o 
  -6  10   5       46.91       57.99      7.16 o 
  -5  10   5      343.56      330.51      8.63 o 
  -4  10   5       11.67        8.85      2.41 o 
  -3  10   5       15.32       11.18      2.73 o 
  -2  10   5      497.80      477.37      8.54 o 
  -1  10   5      256.05      259.98      5.88 o 
   0  10   5     2533.74     2350.26     33.36 o 
   1  10   5       90.57       89.92      3.74 o 
   2  10   5     2075.99     1882.27     32.19 o 
   3  10   5       70.42       60.27      4.78 o 
   4  10   5      366.34      338.31     10.33 o 
   5  10   5      145.02      131.40      7.33 o 
   6  10   5       38.02       43.86      5.26 o 
   7  10   5       22.95       18.98      4.44 o 
  -9  11   5      163.85      171.48     11.79 o 
  -8  11   5      287.48      284.13     10.96 o 
  -7  11   5      140.40      142.62      7.71 o 
  -6  11   5      376.40      368.67     16.55 o 
  -5  11   5      661.82      660.18     17.10 o 
  -4  11   5      379.66      400.06      8.02 o 
  -3  11   5     2558.08     2581.31     33.73 o 
  -2  11   5      174.10      177.96      5.05 o 
  -1  11   5      287.48      290.22      6.28 o 
   0  11   5       48.41       39.96      4.26 o 
   1  11   5      156.69      158.60      5.35 o 
   2  11   5      574.80      547.29     12.87 o 
   3  11   5      641.69      557.62     13.44 o 
   4  11   5      376.91      343.96     10.62 o 
   5  11   5      431.36      388.30     12.92 o 
   6  11   5       66.14       60.30      5.94 o 
   7  11   5      123.19      126.09      8.29 o 
  -9  12   5      120.08      119.58     14.35 o 
  -8  12   5      231.96      231.97     12.54 o 
  -7  12   5      121.21      125.35      7.86 o 
  -6  12   5      870.42      867.23     19.44 o 
  -5  12   5      166.04      160.34      6.30 o 
  -4  12   5      966.63     1000.11     16.43 o 
  -3  12   5       15.82       20.45      4.06 o 
  -2  12   5      430.40      462.77      8.63 o 
  -1  12   5       28.27       30.17      2.68 o 
   0  12   5       90.57      104.39      5.49 o 
   1  12   5     1075.02      972.31     18.91 o 
   2  12   5       88.92       71.58      5.02 o 
   3  12   5      289.90      242.37      8.55 o 
   4  12   5       70.37       63.30      5.33 o 
   5  12   5      106.59       85.67      6.39 o 
   6  12   5       29.81       28.49      4.84 o 
   7  12   5        0.34       -0.40      3.57 o 
  -9  13   5        6.39       22.80      6.51 o 
  -8  13   5        9.97        8.30      5.10 o 
  -7  13   5       18.07       20.63      4.48 o 
  -6  13   5      259.23      257.58      8.32 o 
  -5  13   5       10.86       18.04      3.41 o 
  -4  13   5      429.96      446.32      8.91 o 
  -3  13   5      241.11      260.15      7.26 o 
  -2  13   5      557.73      537.59     13.34 o 
  -1  13   5     1693.94     1729.00     23.59 o 
   0  13   5       23.93       21.32      2.67 o 
   1  13   5       80.95       69.13      4.96 o 
   2  13   5       48.11       44.64      5.32 o 
   3  13   5        8.77        1.50      2.99 o 
   4  13   5      277.19      239.00      9.10 o 
   5  13   5       41.95       39.49      4.91 o 
   6  13   5      185.10      168.65      8.59 o 
   7  13   5        7.16        3.90      4.05 o 
  -9  14   5       81.73       64.97     22.14 o 
  -8  14   5       45.18       29.46     10.90 o 
  -7  14   5      231.45      222.22      9.77 o 
  -6  14   5      461.63      471.20     13.77 o 
  -5  14   5     1059.16     1070.08     19.18 o 
  -4  14   5     1703.50     1749.22     24.70 o 
  -3  14   5      745.95      719.39     12.17 o 
  -2  14   5     2712.28     2648.02     37.78 o 
  -1  14   5       30.22       42.62      3.02 o 
   0  14   5     1843.80     1671.43     25.18 o 
   1  14   5        9.45       20.62      3.50 o 
   2  14   5      423.72      357.46     10.58 o 
   3  14   5      629.67      507.03     13.11 o 
   4  14   5      169.22      146.39      8.47 o 
   5  14   5       19.15       22.54      4.47 o 
   6  14   5        0.31        0.64      3.51 o 
   7  14   5        7.22        8.45      6.19 o 
  -9  15   5      165.45      218.46     21.06 o 
  -8  15   5       37.28       28.44      8.89 o 
  -7  15   5       94.34       98.83      9.20 o 
  -6  15   5      335.14      353.49      9.99 o 
  -5  15   5      196.37      193.46      7.28 o 
  -4  15   5      243.86      242.19      6.57 o 
  -3  15   5     1749.91     1764.49     24.75 o 
  -2  15   5       10.70       12.05      2.61 o 
  -1  15   5      526.30      565.16     14.24 o 
   0  15   5      101.64      113.20      6.10 o 
   1  15   5      228.95      171.25      7.17 o 
   2  15   5        2.15        1.89      3.04 o 
   3  15   5       54.82       46.11      4.77 o 
   4  15   5        5.56        9.83      3.77 o 
   5  15   5      440.48      398.43     12.59 o 
   6  15   5        5.10        6.76      4.07 o 
   7  15   5       65.15       68.66      6.78 o 
  -8  16   5      179.80      166.35     26.37 o 
  -7  16   5      403.50      395.20     20.73 o 
  -6  16   5      283.71      298.54      9.35 o 
  -5  16   5       82.22       74.18      5.18 o 
  -4  16   5        4.48        3.43      2.50 o 
  -3  16   5      120.76      109.83      4.88 o 
  -2  16   5       18.88       33.12      3.07 o 
  -1  16   5     1763.87     1645.50     28.53 o 
   0  16   5       87.21       70.48      5.10 o 
   1  16   5      182.49      146.39      6.94 o 
   2  16   5       67.44       52.46      6.02 o 
   3  16   5        7.45        2.22      3.06 o 
   4  16   5      214.31      189.80      8.54 o 
   5  16   5       41.90       46.86      5.56 o 
   6  16   5      124.98      116.84     13.81 o 
  -8  17   5      160.59      130.39     11.27 o 
  -7  17   5        1.12       -6.98      6.98 o 
  -6  17   5       63.26       62.17      5.33 o 
  -5  17   5      412.30      419.19     10.78 o 
  -4  17   5       40.83       52.15      3.91 o 
  -3  17   5        6.52        9.47      2.64 o 
  -2  17   5       94.58       91.41      4.90 o 
  -1  17   5       28.68       33.68      3.31 o 
   0  17   5       67.03       51.36      4.72 o 
   1  17   5      146.44      126.11      6.80 o 
   2  17   5      255.96      232.51      8.85 o 
   3  17   5        0.22       -0.51      3.11 o 
   4  17   5        1.84        0.90      3.41 o 
   5  17   5        0.58        4.48      3.84 o 
   6  17   5        7.33        4.68      3.89 o 
  -8  18   5      183.19      183.32     14.40 o 
  -7  18   5       17.15        2.80     10.05 o 
  -6  18   5        1.66       -0.20      3.88 o 
  -5  18   5       18.85       16.69      3.74 o 
  -4  18   5        7.43        8.36      2.79 o 
  -3  18   5      257.25      248.05      6.84 o 
  -2  18   5       35.21       32.47      3.16 o 
  -1  18   5        4.93        1.71      2.36 o 
   0  18   5      666.58      620.15     14.56 o 
   1  18   5      196.73      180.71      7.88 o 
   2  18   5       12.25        9.97      3.48 o 
   3  18   5       72.55       67.30      6.30 o 
   4  18   5       18.17       22.66      4.48 o 
   5  18   5       63.11       57.03      6.19 o 
   6  18   5      125.29      130.64      8.83 o 
  -8  19   5        5.35        7.93      7.33 o 
  -7  19   5        0.13       -3.35      4.79 o 
  -6  19   5      203.25      192.42      9.50 o 
  -5  19   5       71.68       73.31      5.43 o 
  -4  19   5       34.20       28.03      3.40 o 
  -3  19   5       32.78       42.12      3.63 o 
  -2  19   5      176.09      175.37      6.54 o 
  -1  19   5      323.64      346.05     10.46 o 
   0  19   5        2.76        5.17      3.38 o 
   1  19   5      509.94      506.91     13.29 o 
   2  19   5       72.06       66.00      5.71 o 
   3  19   5      231.59      215.52      9.11 o 
   4  19   5       27.78       21.07      4.45 o 
   5  19   5       80.68       88.39      7.31 o 
   6  19   5        7.00        8.02      4.40 o 
  -7  20   5        0.30       -2.63      6.77 o 
  -6  20   5      183.88      193.32      9.74 o 
  -5  20   5       20.96       26.39      4.94 o 
  -4  20   5      452.54      486.50     10.58 o 
  -3  20   5      109.23      107.54      5.14 o 
  -2  20   5      409.26      428.61     10.20 o 
  -1  20   5      116.58       94.49     11.34 o 
   0  20   5      569.74      560.76     14.05 o 
   1  20   5        0.02        0.34      3.17 o 
   2  20   5      100.66       94.32      6.71 o 
   3  20   5       59.36       61.73      5.85 o 
   4  20   5       10.48       10.98      4.03 o 
   5  20   5        3.65        2.85      3.85 o 
  -7  21   5       75.14       90.99     12.41 o 
  -6  21   5       32.99       28.75     11.51 o 
  -5  21   5        3.58       -0.97      3.57 o 
  -4  21   5        1.64       -3.35      3.35 o 
  -3  21   5       41.34       54.74      4.20 o 
  -2  21   5       20.47       15.14      4.12 o 
  -1  21   5        7.83       12.57      4.03 o 
   0  21   5        1.20        0.08      3.28 o 
   1  21   5        8.88        9.23      3.81 o 
   2  21   5       39.02       35.59      5.30 o 
   3  21   5       26.96       27.72      4.88 o 
   4  21   5        4.48        2.43      3.78 o 
   5  21   5      184.71      193.72     10.31 o 
  -7  22   5       44.67       35.57      8.24 o 
  -6  22   5       13.09       13.38      6.29 o 
  -5  22   5       15.69       17.16      4.88 o 
  -4  22   5       90.89      106.59      6.25 o 
  -3  22   5       15.40       14.83      3.64 o 
  -2  22   5      450.73      485.03     13.17 o 
  -1  22   5       49.52       51.42      5.42 o 
   0  22   5      428.65      413.97     12.26 o 
   1  22   5       15.09       11.74      3.99 o 
   2  22   5       11.77        8.32      4.03 o 
   3  22   5        8.36        4.14      3.77 o 
   4  22   5       76.36       63.29      6.39 o 
   5  22   5        2.45        3.99      3.98 o 
  -6  23   5      134.22      169.45     10.69 o 
  -5  23   5      382.54      431.73     16.50 o 
  -4  23   5      147.80      155.05      8.28 o 
  -3  23   5      238.11      262.69      8.56 o 
  -2  23   5      133.21      145.41      7.94 o 
  -1  23   5      565.25      587.57     15.27 o 
   0  23   5      203.47      220.74      9.35 o 
   1  23   5      144.73      128.85      7.89 o 
   2  23   5      168.11      159.18     10.80 o 
   3  23   5        2.08        0.74      3.74 o 
   4  23   5        6.08        2.11      3.95 o 
  -6  24   5       35.91       34.28     11.54 o 
  -5  24   5       35.01       35.11      5.54 o 
  -4  24   5       44.04       45.33      6.50 o 
  -3  24   5        6.78       -0.99      4.61 o 
  -2  24   5      325.57      336.89     11.45 o 
  -1  24   5        6.48        5.43      4.07 o 
   0  24   5      592.96      609.12     15.87 o 
   1  24   5      107.07      105.41      9.71 o 
   2  24   5        7.11        9.94      4.19 o 
   3  24   5        0.26        1.12      3.80 o 
   4  24   5       12.78        6.15      4.88 o 
  -6  25   5       57.33       60.10      9.44 o 
  -5  25   5        4.50       -0.57      5.96 o 
  -4  25   5       10.10        5.65      5.14 o 
  -3  25   5       58.39       58.92      7.21 o 
  -2  25   5      102.80      113.48     11.59 o 
  -1  25   5       32.45       23.25      4.93 o 
   0  25   5        2.30       -1.53      3.83 o 
   1  25   5        0.18        4.80      4.10 o 
   2  25   5        8.13        3.81      4.16 o 
   3  25   5        1.11       -3.06      3.81 o 
   4  25   5       44.57       40.08      5.98 o 
  -5  26   5        0.05       -9.02      9.02 o 
  -4  26   5      407.85      460.20     20.73 o 
  -3  26   5       45.28       55.55      7.21 o 
  -2  26   5      217.33      250.29     10.17 o 
  -1  26   5      125.89      154.32     10.15 o 
   0  26   5       10.49        4.04      5.21 o 
   1  26   5        5.83        2.25      4.29 o 
   2  26   5        6.38        4.79      4.25 o 
   3  26   5        6.72        5.72      4.28 o 
  -4  27   5       11.86        2.26     10.90 o 
  -3  27   5       42.15       41.82      9.06 o 
  -2  27   5       56.72       58.42      6.34 o 
  -1  27   5      357.31      349.16     12.23 o 
   0  27   5       60.49       61.71      6.68 o 
   1  27   5      231.28      219.08     10.25 o 
   2  27   5        2.71       -0.65      3.89 o 
  -4  28   5       37.45       39.10     13.91 o 
  -3  28   5       26.52       16.97      5.90 o 
  -2  28   5        2.08       -3.61      5.35 o 
  -1  28   5        4.16       -3.57      4.26 o 
   0  28   5       60.07       54.57      6.46 o 
   1  28   5       86.48       71.60      7.09 o 
   2  28   5       22.92       14.91      4.99 o 
  -2  29   5       72.24       79.24      8.45 o 
  -1  29   5       88.70       93.18      7.79 o 
   0  29   5       52.59       43.06      6.36 o 
   1  29   5       11.77       11.09      6.46 o 
 -10   0   6      167.12      150.48     13.42 o 
  -9   0   6       29.05       40.24      7.81 o 
  -8   0   6        1.52        0.79      4.87 o 
  -7   0   6      112.53       91.48      9.10 o 
  -6   0   6       33.17       33.97     12.22 o 
  -5   0   6      602.95      543.96     22.94 o 
  -4   0   6      321.89      303.45     13.00 o 
  -3   0   6     1097.26     1045.22     28.09 o 
  -2   0   6      241.39      241.50      7.83 o 
  -1   0   6     1467.20     1370.51     26.59 o 
   0   0   6      332.10      317.69      9.08 o 
   1   0   6      265.99      261.90      8.39 o 
   2   0   6       67.07       76.01      5.18 o 
   3   0   6     1539.16     1559.62     31.35 o 
   4   0   6      788.57      836.65     20.00 o 
   5   0   6       20.41       25.95      4.51 o 
   6   0   6      123.33      125.96     16.92 o 
   7   0   6      138.74      140.25     18.42 o 
 -10   1   6       54.29       53.91      6.33 o 
  -9   1   6       83.12       80.97      6.98 o 
  -8   1   6      157.79      146.71      8.42 o 
  -7   1   6      184.78      163.32      8.07 o 
  -6   1   6        0.23       -2.43      2.83 o 
  -5   1   6      154.35      139.72      6.67 o 
  -4   1   6       10.84        5.98      3.04 o 
  -3   1   6      279.38      236.17      5.84 o 
  -2   1   6     1919.76     1864.24     24.56 o 
  -1   1   6        2.43        1.79      1.59 o 
   0   1   6      217.86      204.58      5.09 o 
   1   1   6      393.29      381.77      7.36 o 
   2   1   6      407.96      390.28      7.75 o 
   3   1   6       17.41       17.06      2.47 o 
   4   1   6      525.94      542.55     10.44 o 
   5   1   6      333.61      326.32      9.40 o 
   6   1   6       56.98       54.01      8.73 o 
   7   1   6       10.31        4.89      9.02 o 
 -10   2   6        1.24        8.94      5.10 o 
  -9   2   6       43.99       47.90      5.82 o 
  -8   2   6       12.41        8.81      3.89 o 
  -7   2   6        2.70        6.00      3.34 o 
  -6   2   6       37.91       35.58      4.40 o 
  -5   2   6        3.92        4.53      2.77 o 
  -4   2   6      884.65      846.37     17.47 o 
  -3   2   6        2.99        3.71      1.76 o 
  -2   2   6      120.10      135.76      3.97 o 
  -1   2   6       47.66       43.84      2.66 o 
   0   2   6       47.26       41.54      2.70 o 
   1   2   6       15.83       23.50      2.52 o 
   2   2   6      634.54      650.97     10.91 o 
   3   2   6      627.54      597.98     10.63 o 
   4   2   6      111.72      119.47      4.92 o 
   5   2   6      163.22      170.41      7.92 o 
   6   2   6       13.70       18.16      4.34 o 
   7   2   6       10.71        5.13      5.69 o 
 -10   3   6       21.91       20.47      4.85 o 
  -9   3   6      200.83      189.34      9.43 o 
  -8   3   6      158.01      138.65     13.73 o 
  -7   3   6      440.31      413.21     12.35 o 
  -6   3   6      561.43      520.74     16.67 o 
  -5   3   6      163.93      139.10      6.77 o 
  -4   3   6       74.28       61.47      5.16 o 
  -3   3   6      331.05      298.89      7.00 o 
  -2   3   6        0.34        3.88      1.71 o 
  -1   3   6      411.48      410.54      7.55 o 
   0   3   6     1087.12     1047.09     15.17 o 
   1   3   6        1.92        1.67      1.82 o 
   2   3   6     1401.53     1306.82     20.21 o 
   3   3   6        0.83       -1.80      1.80 o 
   4   3   6        8.42        8.31      2.84 o 
   5   3   6       72.31       60.74      5.40 o 
   6   3   6      329.49      308.21     10.83 o 
   7   3   6       23.91       21.65      9.96 o 
 -10   4   6      101.56       99.74      7.75 o 
  -9   4   6       26.27       24.93      4.80 o 
  -8   4   6      133.28      115.20      7.58 o 
  -7   4   6      358.83      355.43     11.49 o 
  -6   4   6      154.47      138.74      7.17 o 
  -5   4   6      817.72      829.04     26.86 o 
  -4   4   6      106.19      110.49      4.17 o 
  -3   4   6      150.46      150.21      7.43 o 
  -2   4   6     1587.45     1669.00     30.45 o 
  -1   4   6     1486.05     1475.61     20.15 o 
   0   4   6     1468.65     1482.61     20.35 o 
   1   4   6     1313.01     1342.77     18.89 o 
   2   4   6      319.61      341.93      7.05 o 
   3   4   6      807.81      785.24     13.45 o 
   4   4   6      613.77      608.54     14.51 o 
   5   4   6      210.76      214.93      9.81 o 
   6   4   6      231.00      231.46     12.38 o 
   7   4   6      139.46      178.27     13.70 o 
 -10   5   6        7.56       12.38      4.48 o 
  -9   5   6       38.00       34.75      5.39 o 
  -8   5   6        0.32        2.41      3.41 o 
  -7   5   6      252.17      228.98      9.27 o 
  -6   5   6        5.78        3.12      2.89 o 
  -5   5   6       22.03       26.21      4.47 o 
  -4   5   6        2.15        3.76      2.06 o 
  -3   5   6       11.03        8.31      2.66 o 
  -2   5   6       45.04       53.97      2.97 o 
  -1   5   6       61.06       64.39      3.22 o 
   0   5   6       68.63       82.20      3.56 o 
   1   5   6       45.86       51.57      2.92 o 
   2   5   6     1526.81     1475.48     20.70 o 
   3   5   6      503.63      470.34     10.08 o 
   4   5   6     2011.16     1948.34     34.27 o 
   5   5   6      457.55      463.15     12.86 o 
   6   5   6      372.48      376.36     12.12 o 
   7   5   6      111.60      111.90     20.49 o 
  -9   6   6       54.47       47.48      6.08 o 
  -8   6   6       71.64       71.54      6.39 o 
  -7   6   6        2.25        3.00      3.25 o 
  -6   6   6       10.70       14.15      3.59 o 
  -5   6   6       67.51       57.74      4.89 o 
  -4   6   6       31.33       34.91      3.23 o 
  -3   6   6       10.14       16.70      2.11 o 
  -2   6   6       45.50       54.31      3.12 o 
  -1   6   6      195.87      177.30      4.92 o 
   0   6   6       17.70       31.09      2.59 o 
   1   6   6      375.67      341.99      6.84 o 
   2   6   6      732.61      703.45     11.38 o 
   3   6   6      339.79      301.41      9.25 o 
   4   6   6       76.60       67.17      5.92 o 
   5   6   6       78.66       72.67      5.92 o 
   6   6   6       33.80       43.74      5.34 o 
   7   6   6       56.14       47.48      5.69 o 
  -9   7   6       67.86       73.97      6.77 o 
  -8   7   6       13.95       13.46      4.15 o 
  -7   7   6       20.08       21.58      4.26 o 
  -6   7   6        7.00       10.37      5.58 o 
  -5   7   6        2.24        3.61      2.99 o 
  -4   7   6       36.03       35.65      3.33 o 
  -3   7   6       22.49       30.58      2.50 o 
  -2   7   6       92.29       96.55      3.85 o 
  -1   7   6      214.84      193.06      5.13 o 
   0   7   6      817.24      807.56     12.47 o 
   1   7   6      400.98      394.70      8.59 o 
   2   7   6     1006.56      955.35     16.12 o 
   3   7   6        0.07        0.20      2.53 o 
   4   7   6      525.55      515.15     13.32 o 
   5   7   6        4.10       -0.20      3.16 o 
   6   7   6      269.76      272.35     10.45 o 
   7   7   6      152.91      151.26      8.50 o 
  -9   8   6       35.12       36.12      5.32 o 
  -8   8   6      166.53      176.23      8.81 o 
  -7   8   6      281.52      258.15      9.99 o 
  -6   8   6      368.74      362.91     11.37 o 
  -5   8   6      530.05      497.80     12.93 o 
  -4   8   6      238.61      218.13      6.64 o 
  -3   8   6      350.67      318.97      6.70 o 
  -2   8   6      119.89      107.69      4.83 o 
  -1   8   6     1499.31     1432.79     19.91 o 
   0   8   6       84.43       67.74      3.73 o 
   1   8   6      442.21      425.73     16.97 o 
   2   8   6      255.98      236.44      8.03 o 
   3   8   6       63.20       61.28      5.59 o 
   4   8   6        0.74        1.47      2.89 o 
   5   8   6      146.28      138.63      7.49 o 
   6   8   6       35.63       36.27      5.15 o 
   7   8   6       53.14       49.94      6.84 o 
  -9   9   6      172.15      186.90     13.79 o 
  -8   9   6       26.85       27.00      4.82 o 
  -7   9   6      299.21      285.07     15.90 o 
  -6   9   6      310.79      313.09     10.55 o 
  -5   9   6        0.12        1.06      2.44 o 
  -4   9   6      721.82      712.24     13.64 o 
  -3   9   6      573.40      567.96      9.88 o 
  -2   9   6     1081.92     1044.21     15.49 o 
  -1   9   6      459.58      474.51      8.72 o 
   0   9   6       44.67       47.89      4.81 o 
   1   9   6        0.58       -0.64      1.99 o 
   2   9   6      148.38      114.59      6.81 o 
   3   9   6        0.39        1.39      2.85 o 
   4   9   6      314.83      301.94     10.00 o 
   5   9   6        1.69        4.46      3.24 o 
   6   9   6        5.97        1.20      3.52 o 
   7   9   6        0.62        1.82      3.75 o 
  -9  10   6       17.79       17.24      4.82 o 
  -8  10   6        1.52        0.29      3.80 o 
  -7  10   6       56.30       54.56      5.51 o 
  -6  10   6        6.76        8.79      3.65 o 
  -5  10   6       18.56       23.36      3.29 o 
  -4  10   6       25.56       28.25      3.22 o 
  -3  10   6      127.75      128.50      6.22 o 
  -2  10   6       32.85       36.33      3.09 o 
  -1  10   6      825.56      834.94     14.07 o 
   0  10   6       98.59       98.43      7.62 o 
   1  10   6      290.32      278.84      9.02 o 
   2  10   6      230.96      218.10      7.89 o 
   3  10   6      278.17      242.09      9.44 o 
   4  10   6       93.88       78.74      6.19 o 
   5  10   6       25.41       29.12      4.53 o 
   6  10   6       35.94       38.30      5.20 o 
   7  10   6        4.07        6.55      3.96 o 
  -9  11   6       38.86       33.37      6.79 o 
  -8  11   6       51.07       45.93      5.62 o 
  -7  11   6       97.46      106.37      7.36 o 
  -6  11   6       64.26       59.91      5.53 o 
  -5  11   6        1.24        0.08      2.62 o 
  -4  11   6      745.35      735.10     18.99 o 
  -3  11   6      667.13      651.94     11.11 o 
  -2  11   6      669.95      639.84     10.92 o 
  -1  11   6       49.80       54.58      3.34 o 
   0  11   6      731.31      699.91     17.88 o 
   1  11   6        3.96        5.72      3.85 o 
   2  11   6        2.78        8.17      2.96 o 
   3  11   6        1.30       -2.36      2.81 o 
   4  11   6       65.28       52.95      5.16 o 
   5  11   6       51.27       44.11      5.16 o 
   6  11   6       15.54       16.62      4.33 o 
   7  11   6        8.24       14.40      4.43 o 
  -9  12   6        0.31        2.85      9.70 o 
  -8  12   6      524.01      510.53     19.99 o 
  -7  12   6      323.06      337.02     11.67 o 
  -6  12   6      487.80      507.13     13.93 o 
  -5  12   6      664.61      662.68     13.58 o 
  -4  12   6      136.88      138.54      5.70 o 
  -3  12   6       16.56       18.35      2.59 o 
  -2  12   6       39.00       42.33      3.20 o 
  -1  12   6       20.51       16.30      2.52 o 
   0  12   6      369.82      338.48      7.98 o 
   1  12   6     1128.05      957.23     19.01 o 
   2  12   6      426.94      368.33     10.62 o 
   3  12   6      362.28      333.51     10.48 o 
   4  12   6       10.28       14.55      3.81 o 
   5  12   6      111.54      102.88      6.99 o 
   6  12   6       28.15       25.45      4.83 o 
  -9  13   6      171.32      193.19     31.40 o 
  -8  13   6      274.49      282.36     11.89 o 
  -7  13   6      310.91      298.14     11.02 o 
  -6  13   6      471.59      473.66     13.44 o 
  -5  13   6        0.21       -1.06      2.59 o 
  -4  13   6      374.83      376.45      9.38 o 
  -3  13   6      333.03      321.22      7.32 o 
  -2  13   6      542.51      520.22      9.66 o 
  -1  13   6     2578.36     2338.93     47.87 o 
   0  13   6      363.07      317.13      7.79 o 
   1  13   6      749.16      662.02     14.83 o 
   2  13   6       82.39       67.54      5.40 o 
   3  13   6        0.84        1.76      3.02 o 
   4  13   6       92.66       76.61      6.09 o 
   5  13   6        8.76        9.09      3.77 o 
   6  13   6       69.90       69.02      6.49 o 
  -9  14   6        2.78      -10.97     22.94 o 
  -8  14   6        2.54        2.80      6.51 o 
  -7  14   6       35.19       37.80      5.20 o 
  -6  14   6        3.36        4.89      3.38 o 
  -5  14   6        0.72        0.55      2.84 o 
  -4  14   6        9.58       11.23      2.93 o 
  -3  14   6      553.21      535.26     10.13 o 
  -2  14   6      398.88      365.00      7.81 o 
  -1  14   6       41.67       61.88      4.05 o 
   0  14   6       63.71       51.52      4.64 o 
   1  14   6      466.20      417.69     11.35 o 
   2  14   6      112.64       95.71      6.10 o 
   3  14   6      359.70      309.38     10.34 o 
   4  14   6        9.27        8.58      3.67 o 
   5  14   6       75.43       61.49      5.96 o 
   6  14   6       11.91       13.74      4.33 o 
  -8  15   6      144.08      152.34     20.72 o 
  -7  15   6      182.72      187.29      8.94 o 
  -6  15   6       89.80       80.95      6.24 o 
  -5  15   6      519.66      522.27     12.00 o 
  -4  15   6      423.79      409.19     10.07 o 
  -3  15   6       85.00       72.78      4.08 o 
  -2  15   6       23.87       25.29      2.79 o 
  -1  15   6       56.84       55.08      3.91 o 
   0  15   6       12.30       12.23      3.47 o 
   1  15   6       68.36       73.80      5.44 o 
   2  15   6        6.18        2.84      3.01 o 
   3  15   6        0.32        2.81      3.31 o 
   4  15   6        4.82        7.02      4.02 o 
   5  15   6        9.58        6.26      4.04 o 
   6  15   6        0.01        1.02      5.07 o 
  -8  16   6       57.11       62.45     17.56 o 
  -7  16   6       47.84       47.21      9.17 o 
  -6  16   6       65.25       65.75      5.93 o 
  -5  16   6       51.81       64.46      4.91 o 
  -4  16   6       73.65       73.25      4.86 o 
  -3  16   6       47.16       54.14      3.74 o 
  -2  16   6        2.24        2.48      2.19 o 
  -1  16   6       38.71       29.44      3.27 o 
   0  16   6       91.65       89.63      6.82 o 
   1  16   6      748.97      638.02     18.24 o 
   2  16   6        5.53        8.06      3.44 o 
   3  16   6      180.82      150.53      7.83 o 
   4  16   6        1.07       -2.91      3.14 o 
   5  16   6       26.85       25.54      4.84 o 
   6  16   6       27.66       28.01      5.11 o 
  -8  17   6        4.63        7.97     10.53 o 
  -7  17   6        0.39        1.08      7.72 o 
  -6  17   6       39.87       38.36      5.08 o 
  -5  17   6       19.94       22.77      3.78 o 
  -4  17   6      174.65      178.91      6.88 o 
  -3  17   6       16.05       11.99      2.73 o 
  -2  17   6      233.86      236.38      7.31 o 
  -1  17   6      135.24      112.00      7.22 o 
   0  17   6      477.99      456.51     12.23 o 
   1  17   6        1.54        1.67      3.19 o 
   2  17   6      637.24      609.61     15.27 o 
   3  17   6       66.90       53.89      7.27 o 
   4  17   6      360.38      342.54     11.79 o 
   5  17   6        1.00        0.29      3.73 o 
   6  17   6      129.30      121.22      8.42 o 
  -8  18   6      121.07      141.72     25.52 o 
  -7  18   6        4.97        4.70     14.67 o 
  -6  18   6       28.87       31.66      8.84 o 
  -5  18   6      192.95      194.33     12.70 o 
  -4  18   6       16.26       19.69      4.34 o 
  -3  18   6       19.03       30.80      3.20 o 
  -2  18   6      138.31      125.84      5.92 o 
  -1  18   6       96.36      108.64      6.52 o 
   0  18   6       76.61       78.10      5.87 o 
   1  18   6      160.83      151.66      7.67 o 
   2  18   6       23.62       19.59      4.15 o 
   3  18   6       24.13       24.60      4.56 o 
   4  18   6        0.88       -0.88      3.17 o 
   5  18   6       66.36       60.41      6.38 o 
  -7  19   6      147.13      173.85     21.41 o 
  -6  19   6       94.02       94.21     11.18 o 
  -5  19   6        0.05       -3.12      3.12 o 
  -4  19   6       39.14       38.07      4.83 o 
  -3  19   6        4.18        4.59      2.95 o 
  -2  19   6        6.45        6.41      3.02 o 
  -1  19   6       14.77       13.23      3.95 o 
   0  19   6        4.60        2.22      3.51 o 
   1  19   6        4.61        5.67      3.70 o 
   2  19   6        8.23       10.85      3.68 o 
   3  19   6       83.19       79.04      6.57 o 
   4  19   6        0.33        0.10      3.46 o 
   5  19   6      116.28      116.15      9.83 o 
  -7  20   6        4.67       -1.27     11.64 o 
  -6  20   6      198.35      205.66     14.90 o 
  -5  20   6        5.40        0.75      3.73 o 
  -4  20   6      163.91      161.35      7.96 o 
  -3  20   6      475.51      490.24     11.33 o 
  -2  20   6       19.41       12.22      4.04 o 
  -1  20   6      278.76      268.89      9.70 o 
   0  20   6      145.94      145.71     10.04 o 
   1  20   6      353.81      356.71     11.46 o 
   2  20   6       72.13       64.47      7.33 o 
   3  20   6      193.01      184.34      9.09 o 
   4  20   6        1.45        2.28      3.81 o 
   5  20   6       44.91       44.15      8.74 o 
  -7  21   6       40.46       46.39     24.05 o 
  -6  21   6      130.14      121.75     12.47 o 
  -5  21   6      258.67      262.69      9.12 o 
  -4  21   6      716.64      757.97     17.65 o 
  -3  21   6       59.11       54.28      4.78 o 
  -2  21   6      160.12      157.41      8.05 o 
  -1  21   6        0.19       -3.49      3.49 o 
   0  21   6       13.37       10.40      4.05 o 
   1  21   6       16.70       25.17      4.60 o 
   2  21   6      398.73      404.15     12.77 o 
   3  21   6       32.13       28.50      4.99 o 
   4  21   6      303.50      305.87     11.82 o 
  -6  22   6       66.35       69.61     15.79 o 
  -5  22   6       25.38       19.42      5.37 o 
  -4  22   6        6.02        1.46      3.71 o 
  -3  22   6       78.02       75.22      6.29 o 
  -2  22   6      154.17      168.88      8.40 o 
  -1  22   6        0.83       -0.56      3.61 o 
   0  22   6        8.58        8.30      4.10 o 
   1  22   6       31.79       29.32      5.04 o 
   2  22   6       52.80       55.39      7.20 o 
   3  22   6        9.78       15.61      4.39 o 
   4  22   6       37.56       41.74      5.96 o 
  -6  23   6        4.93       -7.79     20.49 o 
  -5  23   6        1.50        3.35      5.05 o 
  -4  23   6       32.15       32.07      5.07 o 
  -3  23   6        0.00       -3.07      4.04 o 
  -2  23   6       17.05       10.48      4.36 o 
  -1  23   6        1.92       -1.42      5.64 o 
   0  23   6       60.69       71.97      6.47 o 
   1  23   6       29.70       26.72      5.17 o 
   2  23   6        0.30        4.75      3.78 o 
   3  23   6      333.46      324.06     12.20 o 
   4  23   6        6.01        4.44      4.00 o 
  -6  24   6        2.61        7.14      7.14 o 
  -5  24   6       10.89        7.81      5.35 o 
  -4  24   6       32.95       25.30      7.96 o 
  -3  24   6       26.61       34.12      6.25 o 
  -2  24   6        1.99        0.51      4.12 o 
  -1  24   6        0.62        1.00      4.11 o 
   0  24   6       22.46       16.15      4.73 o 
   1  24   6      135.34      150.60      8.70 o 
   2  24   6       28.45       12.22      4.62 o 
   3  24   6      213.30      221.79     11.51 o 
  -5  25   6      102.71      109.38      9.49 o 
  -4  25   6      182.52      209.67     14.82 o 
  -3  25   6        9.20        1.88      4.98 o 
  -2  25   6        0.81       -3.98      3.98 o 
  -1  25   6      164.06      181.36      9.48 o 
   0  25   6       22.70       11.87      4.66 o 
   1  25   6      386.47      389.68     13.11 o 
   2  25   6       57.98       51.52      6.29 o 
   3  25   6      172.78      171.87     12.91 o 
  -4  26   6       30.18       24.82      8.08 o 
  -3  26   6       84.04       74.26      8.15 o 
  -2  26   6        0.03       -3.63      3.63 o 
  -1  26   6        2.20       -3.92      3.92 o 
   0  26   6      117.23      111.72      8.16 o 
   1  26   6      113.28      108.49      9.99 o 
   2  26   6        8.71        6.77      4.42 o 
  -4  27   6       57.58       49.70      9.31 o 
  -3  27   6       93.92       97.47     11.28 o 
  -2  27   6       62.54       67.68      8.36 o 
  -1  27   6        0.10       -3.96      3.96 o 
   0  27   6       52.45       34.33      5.85 o 
   1  27   6        7.40       -0.50      4.48 o 
  -3  28   6      154.53      167.09     14.08 o 
  -2  28   6       10.78       -2.90      6.84 o 
  -1  28   6      101.36       97.21      7.87 o 
   0  28   6       12.07        3.81      4.75 o 
  -9   1   7       21.89       29.86      5.20 o 
  -8   1   7        0.20       -0.80      3.85 o 
  -7   1   7       32.85       33.66      4.90 o 
  -6   1   7      102.89       93.80      8.04 o 
  -5   1   7       68.44       64.74      5.29 o 
  -4   1   7       38.05       28.08      4.18 o 
  -3   1   7        2.84        4.49      1.68 o 
  -2   1   7       50.83       54.19      3.10 o 
  -1   1   7        2.62        4.09      1.91 o 
   0   1   7       28.03       19.02      2.50 o 
   1   1   7       15.63       19.22      2.47 o 
   2   1   7       12.48       12.05      2.39 o 
   3   1   7      184.50      180.08      5.63 o 
   4   1   7      599.12      629.86     13.21 o 
   5   1   7       11.30        7.11      4.77 o 
   6   1   7      250.94      244.80     15.69 o 
   7   1   7        2.24       -2.84     11.47 o 
  -9   2   7      155.46      154.44      9.13 o 
  -8   2   7       18.53       14.51      4.28 o 
  -7   2   7      180.49      179.28      8.62 o 
  -6   2   7       32.87       28.63      4.28 o 
  -5   2   7      534.64      481.55     19.54 o 
  -4   2   7      430.90      386.58     12.66 o 
  -3   2   7      444.94      432.26     12.61 o 
  -2   2   7      323.06      290.81      6.35 o 
  -1   2   7      763.82      747.88     12.01 o 
   0   2   7     1428.30     1410.81     19.92 o 
   1   2   7       31.65       30.53      3.05 o 
   2   2   7      151.32      131.92      4.70 o 
   3   2   7       78.98       87.93      4.28 o 
   4   2   7       96.55       93.89      8.85 o 
   5   2   7      158.63      159.36      8.01 o 
   6   2   7       77.81       68.74     20.68 o 
   7   2   7       82.20       86.12     10.60 o 
  -9   3   7       33.11       34.95      5.40 o 
  -8   3   7      288.91      284.92     11.06 o 
  -7   3   7        5.44        6.07      3.50 o 
  -6   3   7      843.53      772.06     20.35 o 
  -5   3   7       61.90       54.21      5.06 o 
  -4   3   7      391.21      372.49     10.72 o 
  -3   3   7      393.17      372.69     11.32 o 
  -2   3   7     1400.02     1436.31     20.63 o 
  -1   3   7     2589.86     2408.19     31.56 o 
   0   3   7      147.68      193.94      5.39 o 
   1   3   7     1730.79     1658.60     23.21 o 
   2   3   7      512.50      504.03      9.49 o 
   3   3   7       44.34       54.48      4.14 o 
   4   3   7        0.51       -1.73      2.84 o 
   5   3   7      115.28      115.65      7.03 o 
   6   3   7       13.37       17.87      6.51 o 
   7   3   7       36.12       46.16      8.88 o 
  -9   4   7       15.92       22.22      4.92 o 
  -8   4   7       52.41       56.36      5.98 o 
  -7   4   7       67.39       69.49      6.15 o 
  -6   4   7       17.91       23.23      4.13 o 
  -5   4   7        6.06        8.86      3.26 o 
  -4   4   7        2.50        0.37      2.82 o 
  -3   4   7       40.04       47.26      3.70 o 
  -2   4   7       64.60       72.73      3.47 o 
  -1   4   7        3.66        6.88      2.18 o 
   0   4   7     1904.83     1883.31     25.56 o 
   1   4   7     1509.11     1390.35     19.87 o 
   2   4   7     1330.74     1312.42     19.23 o 
   3   4   7      368.82      360.19      9.00 o 
   4   4   7      507.65      490.41     13.16 o 
   5   4   7       21.06       26.84      4.45 o 
   6   4   7      196.08      184.27     10.90 o 
   7   4   7       20.20       21.44      7.33 o 
  -9   5   7       14.95       15.51      4.59 o 
  -8   5   7       33.58       32.11      5.25 o 
  -7   5   7        2.88        1.05      3.36 o 
  -6   5   7      279.71      266.34      9.84 o 
  -5   5   7      168.30      167.89      9.71 o 
  -4   5   7      993.58      989.50     20.21 o 
  -3   5   7      451.22      473.72     12.60 o 
  -2   5   7        2.84        2.14      2.07 o 
  -1   5   7        1.53        0.69      2.04 o 
   0   5   7      769.26      692.80     11.53 o 
   1   5   7      147.84      129.25      4.48 o 
   2   5   7      237.07      195.13      6.28 o 
   3   5   7      967.04      893.04     18.79 o 
   4   5   7        2.02        7.55      3.20 o 
   5   5   7      194.88      184.28      8.60 o 
   6   5   7        0.82        0.39      3.69 o 
   7   5   7       45.61       61.67      9.29 o 
  -9   6   7        1.52       10.63      4.20 o 
  -8   6   7        4.21        2.08      3.54 o 
  -7   6   7        1.70       -3.16      3.16 o 
  -6   6   7       20.15       26.04      4.30 o 
  -5   6   7      300.52      293.55      9.80 o 
  -4   6   7      323.24      319.16      8.05 o 
  -3   6   7       11.45       12.41      2.24 o 
  -2   6   7     2681.54     2526.07     33.09 o 
  -1   6   7       68.79       68.27      3.55 o 
   0   6   7     4673.46     4404.70     55.27 o 
   1   6   7        0.17        1.61      1.86 o 
   2   6   7     1106.55     1065.87     18.64 o 
   3   6   7       16.01       12.38      3.45 o 
   4   6   7      486.21      484.08     13.09 o 
   5   6   7      182.19      165.11      8.42 o 
   6   6   7      300.31      297.93     11.30 o 
   7   6   7        1.25        1.13      5.26 o 
  -9   7   7      130.85      106.34      8.19 o 
  -8   7   7       18.62       19.31      4.80 o 
  -7   7   7        2.03        4.02      3.35 o 
  -6   7   7      132.24      127.74      7.25 o 
  -5   7   7      106.69       93.26      6.29 o 
  -4   7   7      746.74      717.66     21.70 o 
  -3   7   7      699.87      689.29     11.31 o 
  -2   7   7     2351.89     2306.26     30.54 o 
  -1   7   7      193.18      167.21      5.18 o 
   0   7   7      585.78      611.83     10.52 o 
   1   7   7       12.59       11.03      2.56 o 
   2   7   7        9.15        5.43      2.96 o 
   3   7   7       12.29       15.39      3.53 o 
   4   7   7       78.10       83.14      6.20 o 
   5   7   7       16.85       22.00      4.34 o 
   6   7   7        1.33        1.39      3.69 o 
  -9   8   7        2.38        6.82      5.21 o 
  -8   8   7        9.48       13.64      4.32 o 
  -7   8   7       27.12       30.43      4.60 o 
  -6   8   7       36.42       36.65      4.84 o 
  -5   8   7      552.28      548.69     14.10 o 
  -4   8   7      234.54      244.59      7.17 o 
  -3   8   7      101.01      103.07      5.55 o 
  -2   8   7      327.02      317.21      7.01 o 
  -1   8   7       31.53       41.95      3.16 o 
   0   8   7       84.24       94.29      4.07 o 
   1   8   7        0.08       -0.14      2.08 o 
   2   8   7      170.85      120.41      6.92 o 
   3   8   7      351.50      331.73     10.36 o 
   4   8   7       62.24       46.24      4.91 o 
   5   8   7      117.82      108.12      8.68 o 
   6   8   7        1.58        4.50      3.62 o 
  -9   9   7       64.22       52.44      6.14 o 
  -8   9   7      152.54      140.37      8.79 o 
  -7   9   7       59.53       59.46      5.93 o 
  -6   9   7      137.57      138.62      7.81 o 
  -5   9   7        0.47        2.40      3.06 o 
  -4   9   7       97.07       87.07      5.74 o 
  -3   9   7        2.99        5.51      2.26 o 
  -2   9   7        7.63        4.78      2.27 o 
  -1   9   7        0.06        2.80      2.08 o 
   0   9   7      114.98      100.87      4.71 o 
   1   9   7      137.67      124.54      5.05 o 
   2   9   7       80.43       71.79      5.24 o 
   3   9   7      187.80      151.64      7.30 o 
   4   9   7       26.05       19.42      4.14 o 
   5   9   7        6.92        4.72      3.76 o 
   6   9   7        3.80        5.38      4.00 o 
  -9  10   7        0.79        2.23      6.46 o 
  -8  10   7      208.27      193.81      9.47 o 
  -7  10   7        0.37        4.63      3.74 o 
  -6  10   7      339.58      331.94     11.14 o 
  -5  10   7      368.41      342.32     11.23 o 
  -4  10   7      129.03      140.52      6.51 o 
  -3  10   7      527.50      524.93      9.69 o 
  -2  10   7        3.99        5.72      2.24 o 
  -1  10   7      410.70      447.78      8.73 o 
   0  10   7       16.02       18.73      2.80 o 
   1  10   7      409.73      379.05     10.54 o 
   2  10   7       69.46       67.21      5.25 o 
   3  10   7       48.96       43.56      5.05 o 
   4  10   7        3.96        0.02      2.89 o 
   5  10   7       19.46       21.19      4.61 o 
   6  10   7        5.30        2.19      3.84 o 
  -9  11   7        9.61        8.26      5.75 o 
  -8  11   7       13.02       16.80      4.55 o 
  -7  11   7      153.22      152.58      8.40 o 
  -6  11   7        1.36        5.78      3.44 o 
  -5  11   7        4.21        3.61      3.36 o 
  -4  11   7       74.63       77.60      4.76 o 
  -3  11   7      661.02      662.35     11.42 o 
  -2  11   7       30.78       42.16      3.26 o 
  -1  11   7      591.25      567.45     10.23 o 
   0  11   7      164.20      180.11      7.63 o 
   1  11   7      509.99      519.82     14.54 o 
   2  11   7        3.81        3.69      3.00 o 
   3  11   7      218.28      225.77      8.86 o 
   4  11   7       28.39       22.12      4.28 o 
   5  11   7       73.96       75.81      6.47 o 
   6  11   7       52.25       49.47      6.05 o 
  -9  12   7        0.89       -7.97     19.93 o 
  -8  12   7       23.99       24.40      4.94 o 
  -7  12   7      206.75      184.16     13.06 o 
  -6  12   7        7.53        9.10      3.67 o 
  -5  12   7     1136.31     1164.64     27.46 o 
  -4  12   7        2.79        2.36      2.56 o 
  -3  12   7      124.30       98.71      4.48 o 
  -2  12   7       28.76       42.69      3.32 o 
  -1  12   7       66.67       61.23      4.08 o 
   0  12   7      496.35      453.48     11.70 o 
   1  12   7       32.67       22.26      3.80 o 
   2  12   7       71.76       63.26      5.21 o 
   3  12   7       20.46       17.33      3.93 o 
   4  12   7       51.16       51.43      5.45 o 
   5  12   7        0.06       -3.01      3.18 o 
   6  12   7      142.21      165.45     10.85 o 
  -8  13   7        3.29        5.37      4.45 o 
  -7  13   7       76.93       79.06      6.74 o 
  -6  13   7       94.63       80.76      6.40 o 
  -5  13   7       58.91       59.67      5.46 o 
  -4  13   7       67.93       78.25      4.98 o 
  -3  13   7        4.14        4.68      2.36 o 
  -2  13   7      321.50      318.94      8.37 o 
  -1  13   7       57.79       74.03      4.46 o 
   0  13   7       81.74       82.90      5.56 o 
   1  13   7       21.76       16.35      3.76 o 
   2  13   7       33.00       25.67      4.09 o 
   3  13   7       61.01       56.47      7.44 o 
   4  13   7       54.60       55.14      5.75 o 
   5  13   7       97.03       81.56      6.74 o 
   6  13   7        4.38        5.79      4.08 o 
  -8  14   7       66.26       68.62      7.33 o 
  -7  14   7      115.26      121.04      8.19 o 
  -6  14   7       86.01       88.52      6.83 o 
  -5  14   7      867.85      874.54     19.67 o 
  -4  14   7       82.21       78.31      5.03 o 
  -3  14   7     1380.65     1387.88     20.63 o 
  -2  14   7      110.59      124.27      5.77 o 
  -1  14   7        0.22        8.47      2.63 o 
   0  14   7       13.34        6.61      4.07 o 
   1  14   7       44.73       46.94      4.87 o 
   2  14   7      130.19      125.49      7.19 o 
   3  14   7      142.46      149.03     11.36 o 
   4  14   7       67.88       63.53      6.03 o 
   5  14   7       30.19       30.23      5.15 o 
   6  14   7        2.12        1.60      4.69 o 
  -8  15   7       55.97       41.83     12.74 o 
  -7  15   7       93.86      107.01      7.77 o 
  -6  15   7      243.75      257.88     10.30 o 
  -5  15   7       37.96       48.49      5.22 o 
  -4  15   7      313.63      332.39      9.19 o 
  -3  15   7      917.76      893.86     14.87 o 
  -2  15   7       54.71       70.08      4.58 o 
  -1  15   7      788.66      671.16     15.23 o 
   0  15   7      129.62      148.93      7.27 o 
   1  15   7       44.73       32.81      4.50 o 
   2  15   7      232.22      227.19      9.96 o 
   3  15   7      175.03      152.01      7.88 o 
   4  15   7       22.13       24.69      4.78 o 
   5  15   7      124.83      125.77      9.82 o 
  -8  16   7        3.66       -1.92     16.73 o 
  -7  16   7       69.54       61.70      6.42 o 
  -6  16   7        3.78        5.20      3.62 o 
  -5  16   7      212.51      219.06      9.15 o 
  -4  16   7      233.87      236.36      8.51 o 
  -3  16   7      167.33      153.65      6.30 o 
  -2  16   7      153.79      146.84      6.02 o 
  -1  16   7        0.02       -2.61      3.14 o 
   0  16   7       42.39       34.85      4.53 o 
   1  16   7       29.49       28.27      4.34 o 
   2  16   7       81.27       72.27      6.00 o 
   3  16   7       49.93       48.84      5.64 o 
   4  16   7      249.25      250.48     10.38 o 
   5  16   7        6.95        3.92      4.03 o 
  -8  17   7       57.52       61.02     24.66 o 
  -7  17   7       13.14       13.32      5.10 o 
  -6  17   7       21.84       23.65      4.64 o 
  -5  17   7       66.42       65.17      5.88 o 
  -4  17   7       22.82       24.95      4.68 o 
  -3  17   7        1.36       -2.36      3.02 o 
  -2  17   7       26.50       28.25      3.63 o 
  -1  17   7        7.95        4.97      3.55 o 
   0  17   7        4.02        5.31      3.42 o 
   1  17   7        1.99       -1.55      3.70 o 
   2  17   7       54.01       47.96      5.37 o 
   3  17   7       46.96       52.92      5.81 o 
   4  17   7       12.76        8.15      4.01 o 
   5  17   7        3.53        4.61      4.01 o 
  -7  18   7      108.13      112.93      9.94 o 
  -6  18   7      139.22      144.17      8.19 o 
  -5  18   7       13.96       15.25      3.79 o 
  -4  18   7        0.04       -0.23      4.26 o 
  -3  18   7       29.22       33.89      4.44 o 
  -2  18   7      131.64      127.85      7.20 o 
  -1  18   7        0.21       -3.32      3.33 o 
   0  18   7      241.11      237.36      9.26 o 
   1  18   7       28.51       29.97      4.66 o 
   2  18   7      117.31      104.24      7.20 o 
   3  18   7       21.23       20.95      4.58 o 
   4  18   7        9.76       14.51      4.39 o 
   5  18   7       81.81       86.79      8.38 o 
  -7  19   7       70.14       64.85     11.66 o 
  -6  19   7       34.09       39.13      9.66 o 
  -5  19   7      105.88      123.87      6.79 o 
  -4  19   7      195.76      207.97     14.71 o 
  -3  19   7       88.44       95.31      6.51 o 
  -2  19   7      698.58      744.51     24.37 o 
  -1  19   7       65.07       63.09      5.67 o 
   0  19   7      250.32      224.16      9.33 o 
   1  19   7      168.82      166.35     11.67 o 
   2  19   7       45.55       33.46      4.99 o 
   3  19   7      260.00      250.47     10.52 o 
   4  19   7       90.74       85.23      7.33 o 
  -7  20   7       14.95       -1.93     18.61 o 
  -6  20   7        5.26        3.38      5.14 o 
  -5  20   7       16.18       24.16      7.91 o 
  -4  20   7        4.41        1.39      3.55 o 
  -3  20   7       51.73       48.61      6.64 o 
  -2  20   7       61.33       72.21      6.16 o 
  -1  20   7      286.61      300.44     12.64 o 
   0  20   7      466.32      484.00     16.88 o 
   1  20   7      355.44      345.32     11.64 o 
   2  20   7      191.84      173.65      9.90 o 
   3  20   7        2.00        2.38      3.88 o 
   4  20   7       50.47       53.36      6.48 o 
  -6  21   7       11.09        5.85     19.18 o 
  -5  21   7       59.00       69.56      6.48 o 
  -4  21   7       31.20       46.30      5.48 o 
  -3  21   7      118.40      151.15     10.05 o 
  -2  21   7        0.28       -3.56      3.56 o 
  -1  21   7       92.73      110.60      7.42 o 
   0  21   7       10.39        6.66      4.14 o 
   1  21   7       76.34       72.60      6.55 o 
   2  21   7      177.08      179.06     10.69 o 
   3  21   7      263.88      257.93     10.92 o 
   4  21   7       28.15       18.22      4.93 o 
  -6  22   7        7.59        8.64     12.41 o 
  -5  22   7        4.16       -1.71      3.91 o 
  -4  22   7        0.86       -3.34      3.34 o 
  -3  22   7       70.65       85.79      8.27 o 
  -2  22   7      231.61      239.28     10.24 o 
  -1  22   7       11.16       13.32      5.11 o 
   0  22   7      103.87      102.71      9.77 o 
   1  22   7       75.44       82.20      6.97 o 
   2  22   7      171.73      176.46      9.25 o 
   3  22   7       76.37       91.06      7.69 o 
  -6  23   7       31.71       36.45     19.55 o 
  -5  23   7       22.90       16.15      7.97 o 
  -4  23   7       84.97       98.19      8.85 o 
  -3  23   7        6.38        0.42      4.79 o 
  -2  23   7      190.93      207.96      9.61 o 
  -1  23   7      294.66      326.04     11.59 o 
   0  23   7        0.04       -3.66      4.18 o 
   1  23   7      492.23      518.70     15.17 o 
   2  23   7       26.79       22.81      5.19 o 
   3  23   7      428.82      432.56     14.37 o 
  -5  24   7      109.80      114.30     19.55 o 
  -4  24   7       85.98      106.04     11.70 o 
  -3  24   7      562.87      653.27     19.97 o 
  -2  24   7       16.37        9.48      4.63 o 
  -1  24   7      588.34      629.36     16.57 o 
   0  24   7        5.33        0.16      4.07 o 
   1  24   7      576.20      606.75     16.73 o 
   2  24   7       70.16       68.50      8.66 o 
  -4  25   7        0.40       -2.02      6.36 o 
  -3  25   7        6.30        1.39      6.00 o 
  -2  25   7       51.72       68.02      6.81 o 
  -1  25   7       45.79       47.62      5.99 o 
   0  25   7        0.26       -3.15      4.14 o 
   1  25   7       32.34       30.89      5.58 o 
   2  25   7        2.49       -1.95      4.63 o 
  -4  26   7       26.83       28.71      8.23 o 
  -3  26   7      231.57      246.55     12.52 o 
  -2  26   7        4.47       -0.74      5.40 o 
  -1  26   7      235.92      250.47     10.86 o 
   0  26   7       28.28       30.93      5.70 o 
   1  26   7       38.39       29.15      5.55 o 
  -2  27   7      191.53      199.85     11.65 o 
  -1  27   7       29.48       24.20      5.59 o 
   0  27   7      133.60      132.37      9.06 o 
  -9   0   8       37.66       38.88     18.05 o 
  -8   0   8       38.36       34.12      7.57 o 
  -7   0   8      134.93      138.28     13.72 o 
  -6   0   8       70.05       66.20      8.40 o 
  -5   0   8      123.12      108.95     10.72 o 
  -4   0   8      573.40      501.71     28.20 o 
  -3   0   8       42.67       37.88      6.19 o 
  -2   0   8        3.38        1.81      2.64 o 
  -1   0   8      751.33      793.50     18.29 o 
   0   0   8     1398.14     1347.06     27.76 o 
   1   0   8      156.75      149.98      7.22 o 
   2   0   8     1455.81     1516.12     31.37 o 
   3   0   8       58.88       63.50      8.05 o 
   4   0   8       26.45       19.14      9.59 o 
   5   0   8       99.20       90.24     15.04 o 
   6   0   8        0.44       -4.14      7.52 o 
  -9   1   8       25.52       27.04      7.33 o 
  -8   1   8       14.75       19.21      4.72 o 
  -7   1   8      159.24      136.37      8.42 o 
  -6   1   8       18.01       11.49      3.69 o 
  -5   1   8      553.64      490.29     15.85 o 
  -4   1   8       99.76       88.01      6.03 o 
  -3   1   8       32.37       30.71      3.08 o 
  -2   1   8       56.08       66.73      3.55 o 
  -1   1   8       24.09       15.50      2.48 o 
   0   1   8      341.91      345.21      7.58 o 
   1   1   8      715.91      747.81     12.60 o 
   2   1   8      175.82      165.07      5.50 o 
   3   1   8      270.53      292.45      8.49 o 
   4   1   8      131.67      132.11      9.23 o 
   5   1   8       87.33      104.33     13.54 o 
   6   1   8       11.81        8.26      7.52 o 
  -9   2   8        1.69        1.99      3.78 o 
  -8   2   8       10.01        9.69      4.99 o 
  -7   2   8       39.35       31.83      4.94 o 
  -6   2   8       40.77       38.58      4.89 o 
  -5   2   8      574.23      556.18     14.41 o 
  -4   2   8      289.18      289.90      9.79 o 
  -3   2   8     1448.03     1367.24     21.99 o 
  -2   2   8      127.44      122.21      4.39 o 
  -1   2   8       19.44       24.87      2.74 o 
   0   2   8      253.10      251.27      6.41 o 
   1   2   8       20.50       12.66      2.50 o 
   2   2   8       21.32       14.25      2.63 o 
   3   2   8       30.43       33.26      3.81 o 
   4   2   8        5.64        8.40      3.67 o 
   5   2   8        6.59        8.25      5.83 o 
   6   2   8        0.20        6.39      5.85 o 
  -9   3   8       65.54       67.63      6.97 o 
  -8   3   8        3.44        8.92      4.00 o 
  -7   3   8       46.30       43.87      5.53 o 
  -6   3   8       53.93       49.63      6.73 o 
  -5   3   8       48.77       44.57      4.90 o 
  -4   3   8       11.21       12.24      3.60 o 
  -3   3   8      760.97      715.43     13.47 o 
  -2   3   8      944.76      937.32     14.54 o 
  -1   3   8     1355.80     1355.11     19.64 o 
   0   3   8      610.29      551.41     10.11 o 
   1   3   8      242.93      266.84      6.65 o 
   2   3   8        3.13        3.40      2.63 o 
   3   3   8       32.13       44.26      4.80 o 
   4   3   8        2.05       -3.22      3.22 o 
   5   3   8       41.40       38.21     13.35 o 
   6   3   8        0.04       -0.84      5.14 o 
  -9   4   8        0.18        5.55      4.05 o 
  -8   4   8      555.43      503.12     15.15 o 
  -7   4   8      202.27      177.71      8.86 o 
  -6   4   8      497.45      453.19     13.26 o 
  -5   4   8      241.76      221.42      9.07 o 
  -4   4   8       23.84       27.40      4.52 o 
  -3   4   8      284.11      233.53      7.49 o 
  -2   4   8      383.73      334.15      7.34 o 
  -1   4   8      204.54      168.30      5.29 o 
   0   4   8      230.10      240.57      6.25 o 
   1   4   8      613.99      620.26     11.09 o 
   2   4   8      278.57      275.60      8.72 o 
   3   4   8       93.36       98.15      6.43 o 
   4   4   8       45.42       50.90      5.38 o 
   5   4   8      149.03      135.74      9.84 o 
   6   4   8       89.36      113.24     11.84 o 
  -9   5   8       24.80       22.58      5.32 o 
  -8   5   8        3.95        5.98      3.91 o 
  -7   5   8      116.98      115.60      7.70 o 
  -6   5   8      326.77      296.04     10.71 o 
  -5   5   8        0.10        1.72      3.18 o 
  -4   5   8     2609.63     2398.84     41.61 o 
  -3   5   8      171.10      139.59      5.52 o 
  -2   5   8     2033.70     1978.40     27.00 o 
  -1   5   8       17.68        3.79      2.23 o 
   0   5   8      240.91      218.32      6.61 o 
   1   5   8      131.43      135.47      5.56 o 
   2   5   8      766.74      738.73     15.69 o 
   3   5   8       17.50       16.00      3.79 o 
   4   5   8      138.12      125.09      7.42 o 
   5   5   8      261.16      251.42     10.25 o 
   6   5   8      117.55      129.32     29.52 o 
  -9   6   8       59.13       41.07      8.52 o 
  -8   6   8       30.07       28.78      5.01 o 
  -7   6   8        0.69        0.05      3.69 o 
  -6   6   8      457.92      443.22     13.32 o 
  -5   6   8       34.06       35.95      4.79 o 
  -4   6   8     1069.34     1044.92     21.57 o 
  -3   6   8        1.95       -1.03      2.09 o 
  -2   6   8        9.43        8.98      2.34 o 
  -1   6   8      904.32      806.16     13.16 o 
   0   6   8       55.29       45.28      3.24 o 
   1   6   8       51.61       37.09      3.63 o 
   2   6   8        0.84        0.55      2.88 o 
   3   6   8        9.53        7.98      4.23 o 
   4   6   8        8.64        3.94      3.33 o 
   5   6   8       13.63       15.86      4.44 o 
   6   6   8        0.76       13.72      6.12 o 
  -9   7   8        0.82       -1.92      3.95 o 
  -8   7   8      144.27      143.64     13.46 o 
  -7   7   8        9.56       12.16      3.99 o 
  -6   7   8      706.33      646.18     16.59 o 
  -5   7   8       16.47       15.86      3.87 o 
  -4   7   8      638.86      566.53     14.29 o 
  -3   7   8      104.80       97.20      4.91 o 
  -2   7   8      355.32      304.57      7.12 o 
  -1   7   8        5.29        2.23      2.16 o 
   0   7   8      152.38      133.63      4.92 o 
   1   7   8      287.31      248.81      7.31 o 
   2   7   8       45.23       48.07      4.84 o 
   3   7   8       16.92       20.42      3.99 o 
   4   7   8      164.83      154.32     10.96 o 
   5   7   8        6.88       10.99      4.05 o 
   6   7   8       32.96       23.37     10.71 o 
  -9   8   8       33.23       42.98      6.02 o 
  -8   8   8      317.33      313.79     12.08 o 
  -7   8   8       33.48       30.68      6.34 o 
  -6   8   8      685.43      660.32     16.81 o 
  -5   8   8        0.26        1.08      3.24 o 
  -4   8   8      686.94      653.57     15.63 o 
  -3   8   8        5.75        8.02      2.70 o 
  -2   8   8       47.12       67.82      3.82 o 
  -1   8   8      158.62      154.46      5.18 o 
   0   8   8      103.76      110.31      7.65 o 
   1   8   8        7.24        8.50      3.26 o 
   2   8   8      384.48      359.77     11.99 o 
   3   8   8        2.02        0.80      3.30 o 
   4   8   8      152.21      155.98      8.16 o 
   5   8   8      130.85      137.67      8.16 o 
   6   8   8       12.57        6.76      8.25 o 
  -9   9   8      247.94      247.17     17.15 o 
  -8   9   8      123.77      123.96      8.60 o 
  -7   9   8      403.37      381.68     12.81 o 
  -6   9   8      249.69      234.98     11.56 o 
  -5   9   8      205.93      194.83      8.64 o 
  -4   9   8        3.62       11.52      3.55 o 
  -3   9   8      595.62      615.68     12.70 o 
  -2   9   8       23.42       40.92      3.26 o 
  -1   9   8      505.73      521.55      9.85 o 
   0   9   8      273.91      224.53      7.10 o 
   1   9   8      418.40      367.62     22.69 o 
   2   9   8        4.87       10.32      3.55 o 
   3   9   8      259.24      242.81      9.36 o 
   4   9   8       65.39       57.27      5.71 o 
   5   9   8      118.96      119.85     10.29 o 
   6   9   8       72.80       81.61      7.13 o 
  -9  10   8       14.22        9.68      8.03 o 
  -8  10   8       21.31       17.61      4.69 o 
  -7  10   8      108.88       99.85      9.02 o 
  -6  10   8       18.83       13.97      4.03 o 
  -5  10   8        1.23        2.51      3.40 o 
  -4  10   8      246.81      247.68      9.33 o 
  -3  10   8       14.31       13.18      3.04 o 
  -2  10   8       93.34       85.24      5.55 o 
  -1  10   8        1.63        1.53      2.30 o 
   0  10   8       78.18       72.88      5.28 o 
   1  10   8       57.12       51.90      4.80 o 
   2  10   8      146.73      129.79      7.09 o 
   3  10   8       46.27       39.12      4.87 o 
   4  10   8        1.59        4.46      3.55 o 
   5  10   8      120.50      105.14      7.61 o 
  -8  11   8        3.40        4.59      4.00 o 
  -7  11   8      130.65      135.23      8.35 o 
  -6  11   8        0.55        3.64      3.48 o 
  -5  11   8      159.31      152.95      7.85 o 
  -4  11   8      276.89      253.08      9.42 o 
  -3  11   8       70.99       70.68      6.05 o 
  -2  11   8      151.72      143.70      7.45 o 
  -1  11   8      153.12      148.69      5.92 o 
   0  11   8       11.76       10.00      3.30 o 
   1  11   8        2.58        6.51      3.29 o 
   2  11   8      156.96      143.57      7.48 o 
   3  11   8        7.27        9.56      3.81 o 
   4  11   8        1.75        2.79      3.49 o 
   5  11   8       30.06       33.76      5.33 o 
  -8  12   8       36.86       34.06      5.48 o 
  -7  12   8        8.89       14.84      4.42 o 
  -6  12   8       39.01       32.65      4.94 o 
  -5  12   8      293.28      276.57     10.25 o 
  -4  12   8       25.37       25.57      3.67 o 
  -3  12   8       21.88       28.26      3.64 o 
  -2  12   8      546.91      515.83     10.21 o 
  -1  12   8       95.68      109.02      5.83 o 
   0  12   8      162.76      158.63      7.37 o 
   1  12   8      198.89      213.19      8.46 o 
   2  12   8      177.52      182.97      8.24 o 
   3  12   8      234.75      241.43     10.54 o 
   4  12   8      250.21      238.14     10.10 o 
   5  12   8      189.91      189.37      9.54 o 
  -8  13   8        5.16        3.34      8.85 o 
  -7  13   8      704.17      687.46     18.30 o 
  -6  13   8       11.80       10.76      4.07 o 
  -5  13   8       53.94       49.78      8.74 o 
  -4  13   8       63.45       62.80      4.71 o 
  -3  13   8       23.74       37.49      3.94 o 
  -2  13   8       29.92       32.81      3.66 o 
  -1  13   8      270.36      305.39     10.35 o 
   0  13   8      183.32      190.81      8.11 o 
   1  13   8      265.21      264.97      9.50 o 
   2  13   8      187.57      191.65      8.51 o 
   3  13   8      210.72      200.32      9.06 o 
   4  13   8      164.16      132.83      9.17 o 
   5  13   8       68.12       62.07      6.35 o 
  -8  14   8      100.26      104.58     10.58 o 
  -7  14   8      102.19       97.34      7.65 o 
  -6  14   8       32.53       31.79      7.00 o 
  -5  14   8       81.96       72.38      6.17 o 
  -4  14   8      276.49      299.65      8.88 o 
  -3  14   8       14.78        9.73      3.12 o 
  -2  14   8      262.09      310.58      8.51 o 
  -1  14   8        0.24       -1.62      3.12 o 
   0  14   8      296.97      315.60     10.28 o 
   1  14   8        8.39        5.01      3.51 o 
   2  14   8       23.96       22.50      4.34 o 
   3  14   8        1.08        5.43      3.76 o 
   4  14   8       10.27       11.91      4.18 o 
   5  14   8       57.87       47.09      8.30 o 
  -8  15   8        0.50        7.19     13.15 o 
  -7  15   8        7.72        7.55      4.82 o 
  -6  15   8        2.08        6.64      4.50 o 
  -5  15   8        1.45        6.18      4.45 o 
  -4  15   8        1.09        3.47      3.15 o 
  -3  15   8        0.92       -2.77      2.88 o 
  -2  15   8       16.28       17.14      3.34 o 
  -1  15   8       94.10       92.42      6.27 o 
   0  15   8       12.35       15.23      3.90 o 
   1  15   8       74.22       67.37      6.78 o 
   2  15   8      150.60      146.73      8.10 o 
   3  15   8       14.06       13.67      4.34 o 
   4  15   8        2.14        1.83      3.78 o 
   5  15   8       22.52       24.31      5.07 o 
  -7  16   8       25.16       22.25      8.59 o 
  -6  16   8       40.01       53.13      5.93 o 
  -5  16   8       76.93       70.96      6.32 o 
  -4  16   8       38.35       47.78      7.15 o 
  -3  16   8       57.22       63.00      5.44 o 
  -2  16   8      207.91      207.73      8.46 o 
  -1  16   8        0.87       -2.13      3.23 o 
   0  16   8       70.93       80.65      6.05 o 
   1  16   8      100.45       89.94      6.54 o 
   2  16   8      131.28      135.77      7.87 o 
   3  16   8      212.85      197.33      9.20 o 
   4  16   8       41.45       38.15      5.61 o 
  -7  17   8      139.86      159.07     18.95 o 
  -6  17   8        0.34        1.52      3.56 o 
  -5  17   8       40.16       42.50      7.00 o 
  -4  17   8        0.70        1.50      3.55 o 
  -3  17   8      227.75      245.66     16.39 o 
  -2  17   8       27.91       23.30      4.47 o 
  -1  17   8      681.95      686.03     16.34 o 
   0  17   8      160.09      170.99      8.34 o 
   1  17   8      174.38      183.52      8.64 o 
   2  17   8      228.12      239.42      9.97 o 
   3  17   8       31.32       34.67      5.43 o 
   4  17   8      275.57      268.72     11.21 o 
  -7  18   8        0.03       -4.66     11.56 o 
  -6  18   8      134.43      165.24     15.74 o 
  -5  18   8        0.65        0.81      6.13 o 
  -4  18   8      237.93      248.85     11.07 o 
  -3  18   8        3.49        4.81      3.50 o 
  -2  18   8      286.75      271.18      9.90 o 
  -1  18   8      263.46      306.59     10.65 o 
   0  18   8      231.87      232.87      9.56 o 
   1  18   8      330.28      346.99     11.78 o 
   2  18   8       91.81       82.12      6.81 o 
   3  18   8       88.00       90.92      9.31 o 
   4  18   8        3.07        1.42      3.79 o 
  -7  19   8       22.65        2.51     19.55 o 
  -6  19   8       15.98       15.67      5.45 o 
  -5  19   8       15.79       15.90      6.05 o 
  -4  19   8        1.19        7.48      3.81 o 
  -3  19   8       68.81       76.03      7.62 o 
  -2  19   8       19.98       20.54      4.60 o 
  -1  19   8        4.05        1.95      3.90 o 
   0  19   8        1.32       -2.03      3.62 o 
   1  19   8       59.66       53.93      5.99 o 
   2  19   8        0.87        4.24      3.95 o 
   3  19   8       18.75       16.95      4.72 o 
  -6  20   8      376.72      409.70     14.82 o 
  -5  20   8        9.13       12.76      5.15 o 
  -4  20   8      274.02      300.73     13.73 o 
  -3  20   8        0.10        0.78      4.41 o 
  -2  20   8      268.08      283.45     12.42 o 
  -1  20   8        2.06        2.85      3.96 o 
   0  20   8      309.93      315.26     11.38 o 
   1  20   8        0.69        1.65      3.98 o 
   2  20   8      137.28      125.00      8.44 o 
   3  20   8      118.26      112.04     12.16 o 
  -6  21   8        0.92       -5.61      5.61 o 
  -5  21   8      159.61      179.87     10.67 o 
  -4  21   8      295.46      327.49     13.71 o 
  -3  21   8      195.17      179.38     10.70 o 
  -2  21   8      124.84      119.07      9.23 o 
  -1  21   8       78.39       74.82      7.16 o 
   0  21   8      117.56      115.70      8.03 o 
   1  21   8       20.51       13.46      4.64 o 
   2  21   8      600.93      614.36     16.85 o 
   3  21   8      100.49       90.85      7.59 o 
  -5  22   8        0.33       -3.02      7.62 o 
  -4  22   8       11.07        5.89      5.36 o 
  -3  22   8      108.51      114.26      9.14 o 
  -2  22   8       26.98       33.53      6.23 o 
  -1  22   8      446.46      477.35     14.18 o 
   0  22   8       97.38       88.10      7.26 o 
   1  22   8      138.32      128.18      8.38 o 
   2  22   8      375.18      366.10     12.98 o 
  -5  23   8      127.45      134.38     19.18 o 
  -4  23   8       15.45        6.89      5.50 o 
  -3  23   8      393.85      425.58     27.04 o 
  -2  23   8      128.14      138.64     13.45 o 
  -1  23   8      165.30      195.87      9.80 o 
   0  23   8      546.78      605.92     16.61 o 
   1  23   8        2.53       -3.10      5.92 o 
   2  23   8      120.54      114.11     10.85 o 
  -4  24   8        0.60       -4.80      4.80 o 
  -3  24   8      116.66      129.11     10.06 o 
  -2  24   8       83.72       93.86      9.01 o 
  -1  24   8       17.49       12.06      4.89 o 
   0  24   8       54.34       44.21      5.94 o 
   1  24   8        1.71       -4.18      4.18 o 
  -3  25   8      223.61      251.38     12.65 o 
  -2  25   8      162.62      197.16     11.73 o 
  -1  25   8      187.64      202.84     10.14 o 
   0  25   8        5.96       -4.24      4.24 o 
  -9   1   9      202.83      189.87     10.31 o 
  -8   1   9       12.44       12.98      4.61 o 
  -7   1   9      178.28      174.96      9.18 o 
  -6   1   9        9.62       12.78      3.92 o 
  -5   1   9      154.61      145.87      9.33 o 
  -4   1   9      204.92      198.49      8.65 o 
  -3   1   9      127.02      122.90      6.86 o 
  -2   1   9      810.39      802.97     13.39 o 
  -1   1   9        0.01       -0.86      2.07 o 
   0   1   9        9.59        9.41      2.55 o 
   1   1   9       11.89        9.05      3.05 o 
   2   1   9       16.87       15.43      3.36 o 
   3   1   9       14.48        8.85      4.46 o 
   4   1   9       78.70       94.65     10.90 o 
   5   1   9        0.04       -4.76      4.76 o 
  -9   2   9      108.18       98.29      8.31 o 
  -8   2   9       12.17       17.61      4.79 o 
  -7   2   9      191.28      172.13     10.69 o 
  -6   2   9       33.65       35.22      5.04 o 
  -5   2   9       95.56       87.34      6.59 o 
  -4   2   9      919.93      862.64     19.16 o 
  -3   2   9      874.64      886.70     19.14 o 
  -2   2   9        9.59       11.37      2.92 o 
  -1   2   9      598.64      639.48     11.56 o 
   0   2   9       90.28       85.17      4.42 o 
   1   2   9      488.36      514.21     10.16 o 
   2   2   9       14.07       13.94      3.16 o 
   3   2   9      285.81      300.58     10.35 o 
   4   2   9       16.79       12.07      5.54 o 
   5   2   9       55.66       70.19     10.36 o 
  -9   3   9      122.98      103.68      8.32 o 
  -8   3   9       95.45       75.09      7.40 o 
  -7   3   9      252.13      228.91     10.29 o 
  -6   3   9       23.21       20.40      4.74 o 
  -5   3   9        7.14        9.17      3.60 o 
  -4   3   9       10.59        8.54      5.95 o 
  -3   3   9      229.31      212.24      9.12 o 
  -2   3   9      812.85      831.18     13.73 o 
  -1   3   9       84.63       97.46      5.39 o 
   0   3   9      135.16      157.12      5.44 o 
   1   3   9       22.71       24.56      3.38 o 
   2   3   9      291.52      317.90      9.00 o 
   3   3   9      257.40      269.46      9.86 o 
   4   3   9      166.26      172.10     10.75 o 
   5   3   9      138.23      140.46     15.42 o 
  -9   4   9        1.07        5.04      3.95 o 
  -8   4   9      195.09      166.28      9.33 o 
  -7   4   9      231.91      214.29     11.78 o 
  -6   4   9      945.16      886.44     20.67 o 
  -5   4   9      671.99      630.64     16.20 o 
  -4   4   9      202.07      185.02     10.74 o 
  -3   4   9       89.01       90.36      6.31 o 
  -2   4   9       89.39       75.95      4.01 o 
  -1   4   9      317.07      279.13      7.82 o 
   0   4   9       60.22       64.36      4.43 o 
   1   4   9      104.65       85.68      5.05 o 
   2   4   9       14.56       12.77      4.56 o 
   3   4   9      157.58      164.18     11.94 o 
   4   4   9       16.42       18.39      5.68 o 
   5   4   9        9.41       22.75      6.91 o 
  -9   5   9        0.58        4.69      5.54 o 
  -8   5   9      116.09      108.47      8.25 o 
  -7   5   9       29.45       36.68      5.26 o 
  -6   5   9      116.16      100.57      7.30 o 
  -5   5   9      177.39      154.69      8.03 o 
  -4   5   9       86.86       87.46      6.73 o 
  -3   5   9      484.99      452.16     12.46 o 
  -2   5   9      485.96      480.28      9.55 o 
  -1   5   9        0.59       -0.29      2.22 o 
   0   5   9      387.20      388.27      8.54 o 
   1   5   9        2.98        5.88      2.76 o 
   2   5   9      243.68      261.11      9.40 o 
   3   5   9       54.99       68.17      5.91 o 
   4   5   9      205.44      213.12      9.37 o 
   5   5   9       15.92       20.68      6.74 o 
  -9   6   9       26.93       32.67      5.69 o 
  -8   6   9      553.19      493.90     15.47 o 
  -7   6   9        0.29       -2.44      3.32 o 
  -6   6   9      275.55      242.41     10.58 o 
  -5   6   9      113.83      119.94      8.95 o 
  -4   6   9       65.13       52.34      5.35 o 
  -3   6   9      127.40      140.86      7.42 o 
  -2   6   9        4.18        3.70      2.31 o 
  -1   6   9      161.44      180.50      5.78 o 
   0   6   9      127.92      100.43      5.22 o 
   1   6   9      938.73      938.73     17.10 o 
   2   6   9       98.51      100.68      6.95 o 
   3   6   9      266.81      242.06      9.60 o 
   4   6   9      143.78      155.93      9.71 o 
   5   6   9       26.21       21.86      8.87 o 
  -8   7   9      357.10      319.27     12.40 o 
  -7   7   9       85.58       82.44      7.33 o 
  -6   7   9        1.79        2.58      3.80 o 
  -5   7   9      207.31      194.36     10.37 o 
  -4   7   9        2.08        8.24      3.80 o 
  -3   7   9       73.94       65.54      6.07 o 
  -2   7   9      666.99      654.22     11.77 o 
  -1   7   9        1.59       -2.20      2.20 o 
   0   7   9      163.27      159.86      8.00 o 
   1   7   9        6.40        4.95      3.24 o 
   2   7   9      289.48      300.54     10.27 o 
   3   7   9      298.30      302.41     12.78 o 
   4   7   9       45.03       42.03      7.06 o 
   5   7   9       20.89        9.84      6.72 o 
  -8   8   9       43.64       40.43      5.93 o 
  -7   8   9       22.96       23.65      5.00 o 
  -6   8   9        6.97        6.91      3.84 o 
  -5   8   9      105.26       97.68     10.83 o 
  -4   8   9      235.55      214.22      9.06 o 
  -3   8   9      536.70      523.82     17.40 o 
  -2   8   9        8.31        7.89      2.54 o 
  -1   8   9       25.94       23.20      3.35 o 
   0   8   9        4.90        2.52      2.64 o 
   1   8   9       51.23       58.25      5.26 o 
   2   8   9        5.95        1.28      3.18 o 
   3   8   9       39.57       39.42      5.00 o 
   4   8   9       36.81       39.95      5.33 o 
   5   8   9       21.22       27.17      8.60 o 
  -8   9   9        0.55        2.04      4.11 o 
  -7   9   9        0.04       -0.09      3.53 o 
  -6   9   9       40.71       52.12      6.04 o 
  -5   9   9        4.60        0.40      3.57 o 
  -4   9   9       60.72       55.88      5.50 o 
  -3   9   9       25.67       31.56      3.79 o 
  -2   9   9       55.35       62.04      3.92 o 
  -1   9   9      155.85      142.76      5.93 o 
   0   9   9      399.40      379.20     11.05 o 
   1   9   9       45.07       46.29      4.93 o 
   2   9   9       18.90       13.45      4.34 o 
   3   9   9        9.15       10.57      3.89 o 
   4   9   9       35.85       31.18      5.10 o 
   5   9   9       31.27       34.37      8.09 o 
  -8  10   9      141.58      145.02      9.42 o 
  -7  10   9       60.19       63.05      6.53 o 
  -6  10   9      108.01      102.47      7.45 o 
  -5  10   9      170.48      166.75      8.29 o 
  -4  10   9      120.07      111.03      7.23 o 
  -3  10   9      143.76      144.43      6.38 o 
  -2  10   9      163.35      148.56      7.59 o 
  -1  10   9      444.35      462.98     10.62 o 
   0  10   9       29.72       37.11      4.53 o 
   1  10   9      228.29      216.88      8.73 o 
   2  10   9      160.44      162.08      8.01 o 
   3  10   9        2.84       -0.18      5.48 o 
   4  10   9        9.49        5.21      3.86 o 
   5  10   9       23.92       32.13      7.60 o 
  -8  11   9       60.27       60.63      7.76 o 
  -7  11   9        9.58        7.27      4.24 o 
  -6  11   9      180.29      161.08      8.77 o 
  -5  11   9        8.17        3.94      3.64 o 
  -4  11   9      143.72      145.43      7.90 o 
  -3  11   9        6.13        1.54      2.76 o 
  -2  11   9      715.37      742.10     16.60 o 
  -1  11   9       21.19       18.56      3.26 o 
   0  11   9      417.40      424.00     11.99 o 
   1  11   9      222.74      217.56      8.84 o 
   2  11   9       78.00       82.18      6.44 o 
   3  11   9      208.66      217.37      9.49 o 
   4  11   9        6.52        2.41      5.86 o 
  -8  12   9       11.93       14.00      6.16 o 
  -7  12   9        1.47        8.61      7.00 o 
  -6  12   9       63.46       62.82      6.41 o 
  -5  12   9       14.20       19.18      4.67 o 
  -4  12   9        0.17       -0.60      3.42 o 
  -3  12   9      127.61      126.80      6.08 o 
  -2  12   9       61.35       75.58      6.35 o 
  -1  12   9      292.04      293.47      9.73 o 
   0  12   9      143.09      137.92      7.22 o 
   1  12   9      420.26      451.73     12.86 o 
   2  12   9        5.25        2.42      3.53 o 
   3  12   9       40.36       43.86      5.56 o 
   4  12   9        1.59        2.59      3.61 o 
  -8  13   9       51.84       49.42      6.78 o 
  -7  13   9        1.86        4.64      4.09 o 
  -6  13   9        2.70        0.61      3.98 o 
  -5  13   9       16.16       11.79      4.25 o 
  -4  13   9       60.61       58.96      5.66 o 
  -3  13   9       69.55       64.36      5.44 o 
  -2  13   9        0.79       -2.91      2.91 o 
  -1  13   9       62.97       82.77      6.09 o 
   0  13   9      276.89      302.00     10.27 o 
   1  13   9       22.25       28.65      4.65 o 
   2  13   9      102.76       98.65     10.96 o 
   3  13   9       67.97       73.26      6.50 o 
   4  13   9        5.76        5.32      5.16 o 
  -7  14   9       11.49        8.40      4.52 o 
  -6  14   9      191.81      191.93     11.56 o 
  -5  14   9      279.99      291.30     11.05 o 
  -4  14   9        1.75        3.78      3.80 o 
  -3  14   9      544.01      568.75     14.49 o 
  -2  14   9        5.79        4.97      4.18 o 
  -1  14   9      289.06      293.49     10.47 o 
   0  14   9        1.03        1.75      3.33 o 
   1  14   9       91.84       78.37      6.50 o 
   2  14   9       80.45       74.96      6.43 o 
   3  14   9       62.73       61.31      6.35 o 
   4  14   9       40.26       38.66     10.53 o 
  -7  15   9       64.85       71.07      8.19 o 
  -6  15   9      403.17      405.92     13.55 o 
  -5  15   9      131.44      142.75      9.88 o 
  -4  15   9      553.73      627.44     19.21 o 
  -3  15   9       14.07        8.24      3.51 o 
  -2  15   9      204.57      194.64     10.19 o 
  -1  15   9       21.19       29.65      4.62 o 
   0  15   9      185.05      162.53      8.11 o 
   1  15   9       25.52       27.75      4.77 o 
   2  15   9       99.19       87.45      6.94 o 
   3  15   9       20.32       21.29      4.85 o 
   4  15   9       42.32       44.62      6.02 o 
  -7  16   9       11.29       24.99     12.37 o 
  -6  16   9        8.12       10.53      5.16 o 
  -5  16   9      119.24      145.70      8.56 o 
  -4  16   9       69.01       82.52      7.94 o 
  -3  16   9       50.50       53.60      5.38 o 
  -2  16   9      215.12      248.61     11.46 o 
  -1  16   9        0.08       -0.80      4.12 o 
   0  16   9       52.42       56.35      5.85 o 
   1  16   9       56.92       49.46      5.68 o 
   2  16   9       18.59       20.88      4.80 o 
   3  16   9        0.18       -0.78      3.86 o 
  -7  17   9       15.13       23.49      9.66 o 
  -6  17   9       39.06       43.70      7.35 o 
  -5  17   9       80.06       93.61      9.12 o 
  -4  17   9       17.00       14.74      5.28 o 
  -3  17   9       51.69       61.27      7.45 o 
  -2  17   9        4.56       -0.76      4.17 o 
  -1  17   9        0.14       -1.41      3.38 o 
   0  17   9       50.19       57.00      5.80 o 
   1  17   9        3.93        3.33      3.75 o 
   2  17   9        0.39       -0.37      3.53 o 
   3  17   9      138.90      140.19      8.86 o 
  -6  18   9        4.39        4.66      5.02 o 
  -5  18   9      161.16      173.77     11.27 o 
  -4  18   9        4.68        7.48      4.85 o 
  -3  18   9      173.69      156.35      9.88 o 
  -2  18   9        0.50       -4.08      4.08 o 
  -1  18   9      163.47      154.38     11.72 o 
   0  18   9      145.44      144.70      9.28 o 
   1  18   9        2.97        9.83      4.26 o 
   2  18   9        0.15        0.82      3.72 o 
   3  18   9        0.22       -4.40      4.53 o 
  -6  19   9      152.47      172.73     11.35 o 
  -5  19   9        4.43        1.28      7.68 o 
  -4  19   9      303.02      325.54     19.36 o 
  -3  19   9       70.22       83.33     10.43 o 
  -2  19   9      577.59      594.98     18.61 o 
  -1  19   9       78.77       83.86      6.94 o 
   0  19   9      131.35      125.86      8.05 o 
   1  19   9      231.21      246.25     10.53 o 
   2  19   9       45.28       43.91      5.78 o 
  -6  20   9       10.03        6.02      7.14 o 
  -5  20   9      161.78      174.64     11.07 o 
  -4  20   9       25.11       15.08      7.68 o 
  -3  20   9       35.43       26.24      6.98 o 
  -2  20   9        5.92        1.82      4.58 o 
  -1  20   9       92.43       84.50      6.88 o 
   0  20   9      413.54      432.77     14.17 o 
   1  20   9       59.27       60.04      6.24 o 
   2  20   9      172.36      167.43     11.51 o 
  -5  21   9       69.73       52.38     10.15 o 
  -4  21   9       35.51       20.89      8.22 o 
  -3  21   9       48.19       50.61      8.19 o 
  -2  21   9      171.10      183.69     10.82 o 
  -1  21   9        2.06       -0.86      4.03 o 
   0  21   9      256.59      264.18     10.97 o 
   1  21   9        9.85       12.26      4.72 o 
  -4  22   9      128.91      169.27     17.86 o 
  -3  22   9       49.47       46.89      7.00 o 
  -2  22   9      406.57      449.28     16.46 o 
  -1  22   9      199.58      211.05     15.30 o 
   0  22   9      215.29      222.33     10.36 o 
   1  22   9      118.72      125.08      8.72 o 
  -4  23   9      363.62      423.38     21.19 o 
  -3  23   9        0.24       -4.64      4.64 o 
  -2  23   9      572.70      621.26     19.96 o 
  -1  23   9        0.16       -5.00      5.00 o 
   0  23   9      121.12      128.70      9.91 o 
  -2  24   9       10.20        1.13      4.98 o 
  -1  24   9      114.81       98.47     18.60 o 
  -8   0  10       13.40       19.37      7.16 o 
  -7   0  10      388.38      358.58     18.41 o 
  -6   0  10      258.98      222.20     14.36 o 
  -5   0  10      147.50      159.56     12.19 o 
  -4   0  10       59.57       57.04      8.13 o 
  -3   0  10      114.23      119.89     10.48 o 
  -2   0  10        4.42       -1.98      4.55 o 
  -1   0  10       60.89       71.46      6.18 o 
   0   0  10      698.39      727.80     18.66 o 
   1   0  10        9.56        6.83      4.18 o 
   2   0  10      659.59      709.74     33.28 o 
   3   0  10       47.80       40.23     11.28 o 
   4   0  10      114.10      125.96     18.05 o 
  -8   1  10       93.45       85.47      7.82 o 
  -7   1  10       19.92       19.14      7.83 o 
  -6   1  10      207.66      195.83      9.63 o 
  -5   1  10      434.58      415.48     13.26 o 
  -4   1  10        4.83        3.75      3.57 o 
  -3   1  10      171.32      166.60      9.71 o 
  -2   1  10      163.54      161.27      6.55 o 
  -1   1  10      408.85      434.42      9.44 o 
   0   1  10       73.37       77.70      4.54 o 
   1   1  10      222.59      260.35      9.30 o 
   2   1  10        7.06        0.70      3.54 o 
   3   1  10      154.59      180.47     17.11 o 
   4   1  10       87.40       88.75     10.86 o 
  -8   2  10       15.64       10.09      4.51 o 
  -7   2  10      135.14      113.10      8.33 o 
  -6   2  10        5.60        6.61      3.96 o 
  -5   2  10        0.17        4.48      3.77 o 
  -4   2  10       46.47       51.87      5.63 o 
  -3   2  10      147.93      143.61      7.63 o 
  -2   2  10        4.97        6.28      2.85 o 
  -1   2  10       32.17       34.13      3.41 o 
   0   2  10        1.72       -2.31      2.35 o 
   1   2  10       39.44       53.13      4.53 o 
   2   2  10        3.04       -3.26      3.26 o 
   3   2  10       37.19       52.73     12.30 o 
   4   2  10       14.61       11.31     21.06 o 
  -8   3  10      334.24      325.61     12.86 o 
  -7   3  10       17.53       18.94      4.79 o 
  -6   3  10      173.66      160.72      9.71 o 
  -5   3  10       38.50       24.99      4.71 o 
  -4   3  10       18.61       21.87      4.58 o 
  -3   3  10       24.56       28.67      4.59 o 
  -2   3  10      130.63      141.68      6.24 o 
  -1   3  10      322.20      345.67      8.25 o 
   0   3  10        0.13       -2.45      2.45 o 
   1   3  10       58.98       65.98      5.13 o 
   2   3  10      119.49      130.48      7.51 o 
   3   3  10      248.38      293.58     12.94 o 
   4   3  10      127.46      120.55     27.26 o 
  -8   4  10       14.16       11.11      4.83 o 
  -7   4  10       16.33       16.15      4.77 o 
  -6   4  10      508.37      508.18     15.20 o 
  -5   4  10       15.82       19.06      4.32 o 
  -4   4  10      477.85      457.12     13.57 o 
  -3   4  10      183.56      167.98      8.25 o 
  -2   4  10      499.74      526.54     11.87 o 
  -1   4  10        5.45        5.82      2.75 o 
   0   4  10      920.25      994.16     18.04 o 
   1   4  10       52.61       48.60      4.37 o 
   2   4  10      247.31      249.13      9.52 o 
   3   4  10        5.90        4.33      8.20 o 
   4   4  10       33.53       44.97      8.50 o 
  -8   5  10       14.38        9.67      4.51 o 
  -7   5  10      118.58      121.02      9.06 o 
  -6   5  10      142.56      123.58      8.31 o 
  -5   5  10      465.20      419.59     25.78 o 
  -4   5  10        8.07        5.97      3.77 o 
  -3   5  10      365.07      346.70     11.39 o 
  -2   5  10       93.81      100.12      5.59 o 
  -1   5  10     1064.90     1047.60     16.95 o 
   0   5  10       13.44       17.35      3.28 o 
   1   5  10       79.72       80.26      7.87 o 
   2   5  10        0.03       -3.75      4.72 o 
   3   5  10       84.39       94.57      7.12 o 
   4   5  10       10.29       11.95      5.54 o 
  -8   6  10       57.77       50.94      6.66 o 
  -7   6  10      257.37      242.10     10.93 o 
  -6   6  10        0.31        0.10      3.82 o 
  -5   6  10        7.15        7.05      3.93 o 
  -4   6  10       21.23       17.49      4.42 o 
  -3   6  10        0.52       -0.34      3.38 o 
  -2   6  10        3.19        0.42      2.82 o 
  -1   6  10        2.94        0.72      2.94 o 
   0   6  10       53.19       49.62      4.26 o 
   1   6  10      169.69      175.24      8.00 o 
   2   6  10        1.29       -1.18      3.37 o 
   3   6  10        5.75        6.85      3.81 o 
   4   6  10      109.79      118.17     13.94 o 
  -8   7  10       30.86       35.14      5.91 o 
  -7   7  10        8.64        7.25      5.24 o 
  -6   7  10       33.55       39.88      6.84 o 
  -5   7  10        0.10       -3.42      3.42 o 
  -4   7  10        0.23       -3.14      3.14 o 
  -3   7  10      322.16      314.22     12.10 o 
  -2   7  10       76.68       63.99      4.94 o 
  -1   7  10       24.84       22.97      3.39 o 
   0   7  10       17.10       25.12      3.54 o 
   1   7  10       39.95       34.20      4.66 o 
   2   7  10        0.71        0.73      3.43 o 
   3   7  10      278.90      301.27     11.13 o 
   4   7  10       59.97       66.09     10.53 o 
  -8   8  10        1.30       -0.03      5.59 o 
  -7   8  10       67.70       62.85      6.77 o 
  -6   8  10      229.57      217.64     10.13 o 
  -5   8  10      207.81      196.31     10.37 o 
  -4   8  10      643.14      615.37     16.06 o 
  -3   8  10       56.82       46.30      5.36 o 
  -2   8  10      266.16      280.76     12.78 o 
  -1   8  10       11.25       10.53      3.01 o 
   0   8  10      261.26      277.62      9.71 o 
   1   8  10       99.75      114.61     10.64 o 
   2   8  10      602.76      640.27     16.55 o 
   3   8  10       40.86       38.38      5.40 o 
   4   8  10      502.58      538.40     15.61 o 
  -8   9  10      107.48      102.19     10.80 o 
  -7   9  10       69.42       70.36      7.02 o 
  -6   9  10      342.45      334.10     12.24 o 
  -5   9  10      144.68      146.09      8.69 o 
  -4   9  10        1.02       -3.55      3.55 o 
  -3   9  10      226.17      225.99     10.21 o 
  -2   9  10        1.98       -2.06      2.77 o 
  -1   9  10      207.05      212.58      7.31 o 
   0   9  10        0.75        4.89      3.33 o 
   1   9  10       24.46       26.97      5.94 o 
   2   9  10        6.16        1.70      3.42 o 
   3   9  10      446.49      469.89     15.88 o 
   4   9  10       14.03       22.02      8.95 o 
  -8  10  10       19.60        8.68      7.21 o 
  -7  10  10        2.87       -1.13      3.74 o 
  -6  10  10       50.07       54.37      6.39 o 
  -5  10  10        3.00        3.45      3.90 o 
  -4  10  10       21.77       15.59      4.40 o 
  -3  10  10        0.35        3.07      4.77 o 
  -2  10  10        0.37        1.08      3.07 o 
  -1  10  10       77.98      104.36      7.65 o 
   0  10  10        6.03        5.25      3.34 o 
   1  10  10       57.03       61.70      5.70 o 
   2  10  10       14.21       15.82      4.29 o 
   3  10  10        0.31        1.45      3.71 o 
   4  10  10       41.40       42.49      5.93 o 
  -7  11  10        0.01       -0.09      3.96 o 
  -6  11  10        6.17        5.10      4.26 o 
  -5  11  10        1.15       -1.95      3.69 o 
  -4  11  10       81.61       73.73      6.51 o 
  -3  11  10        0.46       -4.21      4.21 o 
  -2  11  10       29.23       35.18      4.52 o 
  -1  11  10       51.99       60.38      5.35 o 
   0  11  10        0.49        1.52      3.45 o 
   1  11  10      131.91      130.58      7.61 o 
   2  11  10        8.84       17.55      4.44 o 
   3  11  10      221.70      246.72     10.40 o 
  -7  12  10       35.55       39.25      7.06 o 
  -6  12  10       72.00       76.11      7.16 o 
  -5  12  10        9.86       13.69      4.57 o 
  -4  12  10      267.35      289.35     11.28 o 
  -3  12  10        1.39       -2.89      3.95 o 
  -2  12  10      245.65      260.13      9.56 o 
  -1  12  10        7.63       12.27      3.89 o 
   0  12  10       29.57       26.79      5.70 o 
   1  12  10       90.32       95.44      7.00 o 
   2  12  10       56.23       50.99      5.61 o 
   3  12  10        0.47        2.56      4.07 o 
  -7  13  10      176.24      179.57      9.81 o 
  -6  13  10        3.72        8.47      4.43 o 
  -5  13  10      320.65      335.37     12.24 o 
  -4  13  10        7.64        7.36      4.75 o 
  -3  13  10      440.66      465.37     15.97 o 
  -2  13  10        0.72       -0.38      4.14 o 
  -1  13  10      238.68      255.53      9.70 o 
   0  13  10        0.10        0.03      3.45 o 
   1  13  10       60.54       49.71      5.64 o 
   2  13  10        0.69        1.15      3.91 o 
   3  13  10       89.34       87.30      7.22 o 
  -7  14  10       29.92       18.11      6.08 o 
  -6  14  10       25.67       31.22      5.75 o 
  -5  14  10       47.13       40.85      8.83 o 
  -4  14  10        0.42       -3.90      3.90 o 
  -3  14  10       24.51       27.50      6.81 o 
  -2  14  10       11.39        8.31      4.74 o 
  -1  14  10       78.92       88.46      6.64 o 
   0  14  10       75.62       75.58      6.41 o 
   1  14  10       30.06       39.40      5.18 o 
   2  14  10      131.06      146.86      9.02 o 
   3  14  10        0.16       -1.60      5.24 o 
  -6  15  10       50.26       53.80      6.50 o 
  -5  15  10       35.67       39.07      9.31 o 
  -4  15  10       56.60       70.42      7.70 o 
  -3  15  10        0.37       -3.24      6.36 o 
  -2  15  10       34.97       31.61      5.90 o 
  -1  15  10       18.91       15.16      5.18 o 
   0  15  10        9.53       16.28      4.42 o 
   1  15  10      145.89      147.23     11.18 o 
   2  15  10       40.10       52.73      6.12 o 
   3  15  10        0.75       -1.85      3.51 o 
  -6  16  10       48.84       51.55      7.81 o 
  -5  16  10        1.07       -1.76      4.33 o 
  -4  16  10      196.52      213.81     28.59 o 
  -3  16  10        1.08       -5.78      5.78 o 
  -2  16  10      140.55      150.37     18.78 o 
  -1  16  10      100.77      118.42     10.27 o 
   0  16  10      109.26      118.62      7.85 o 
   1  16  10       56.43       59.86      6.51 o 
   2  16  10      163.32      160.86      9.24 o 
  -6  17  10        0.62       -7.69      7.69 o 
  -5  17  10       15.56       16.65      6.14 o 
  -4  17  10        0.07       -6.39      6.39 o 
  -3  17  10       39.46       22.52      7.95 o 
  -2  17  10        0.06       -1.65      4.33 o 
  -1  17  10       37.62       30.94      7.65 o 
   0  17  10       75.41       64.62      6.35 o 
   1  17  10      237.97      227.02     10.06 o 
   2  17  10       11.22        8.87      4.34 o 
  -5  18  10        2.28       -0.47      7.91 o 
  -4  18  10       80.67       73.52     10.93 o 
  -3  18  10        0.75       -1.30      6.48 o 
  -2  18  10       14.30        8.76      4.73 o 
  -1  18  10        6.75        4.33      4.65 o 
   0  18  10       11.75       15.41      4.67 o 
   1  18  10       47.43       55.74      6.25 o 
  -5  19  10        3.52      -11.78     12.78 o 
  -4  19  10       22.90       17.73      8.13 o 
  -3  19  10        0.84        1.56      6.85 o 
  -2  19  10      105.95      103.93      8.85 o 
  -1  19  10        1.99       -4.09      4.09 o 
   0  19  10      160.10      158.43     11.89 o 
   1  19  10      217.55      225.22     11.56 o 
  -4  20  10        0.18       -6.36      6.59 o 
  -3  20  10        3.41       -6.77      6.77 o 
  -2  20  10       51.31       59.03      7.41 o 
  -1  20  10       23.07       16.35      6.25 o 
   0  20  10      118.38      117.16      8.28 o 
  -3  21  10      202.66      230.59     16.52 o 
  -2  21  10       38.66       38.54      6.76 o 
  -1  21  10        6.44       -1.45      4.55 o 
   0  21  10      164.27      185.17     11.45 o 
  -8   1  11        3.54        3.50      4.55 o 
  -7   1  11      142.47      141.07      9.42 o 
  -6   1  11        2.43        3.07      4.25 o 
  -5   1  11      193.39      190.18     11.78 o 
  -4   1  11      248.97      240.31     10.30 o 
  -3   1  11        4.09        7.56      4.21 o 
  -2   1  11      386.84      381.72     11.96 o 
  -1   1  11        7.29       11.79      3.02 o 
   0   1  11      115.39      108.86      6.02 o 
   1   1  11       29.31       23.19      4.65 o 
   2   1  11        0.16       -4.15      4.15 o 
   3   1  11       33.68       13.53      6.48 o 
  -8   2  11       42.16       36.16      6.34 o 
  -7   2  11       17.78       13.61      4.91 o 
  -6   2  11      198.69      189.40      9.74 o 
  -5   2  11      260.87      256.25     10.88 o 
  -4   2  11      403.82      386.27     12.85 o 
  -3   2  11      410.43      431.23     13.19 o 
  -2   2  11        0.04       -3.59      3.59 o 
  -1   2  11      250.99      267.37      9.81 o 
   0   2  11       35.32       45.59      4.53 o 
   1   2  11      372.85      399.70     10.81 o 
   2   2  11        7.33        2.98      9.22 o 
   3   2  11       41.44       66.63      9.68 o 
  -8   3  11       82.79       70.15      7.57 o 
  -7   3  11        0.17       -1.91      3.64 o 
  -6   3  11        0.78       -3.50      3.68 o 
  -5   3  11       61.93       63.39      6.65 o 
  -4   3  11      236.39      238.20     10.28 o 
  -3   3  11        1.44       -3.48      3.48 o 
  -2   3  11      226.45      236.09      9.64 o 
  -1   3  11       17.69        8.49      3.91 o 
   0   3  11      198.36      210.06      8.28 o 
   1   3  11        0.06        0.43      4.02 o 
   2   3  11       88.48       90.94      7.99 o 
   3   3  11        9.93       24.88      8.46 o 
  -8   4  11        0.10       -5.60      6.02 o 
  -7   4  11       34.33       27.53      5.46 o 
  -6   4  11       17.32       13.73      6.19 o 
  -5   4  11        0.71       -3.74      5.64 o 
  -4   4  11       80.33       86.29      7.17 o 
  -3   4  11        8.51        8.28      4.20 o 
  -2   4  11       80.63       87.37      6.73 o 
  -1   4  11       33.15       41.78      6.13 o 
   0   4  11      140.07      162.19      8.10 o 
   1   4  11       79.49       99.10      6.96 o 
   2   4  11        0.72       -5.39      9.51 o 
   3   4  11       15.77       11.99     13.75 o 
  -7   5  11      205.85      184.45     10.16 o 
  -6   5  11       40.76       33.43      5.82 o 
  -5   5  11       52.36       43.05      5.92 o 
  -4   5  11       28.65       35.23      5.55 o 
  -3   5  11       42.66       45.51      5.67 o 
  -2   5  11       36.58       26.91      5.75 o 
  -1   5  11      219.01      261.69      8.27 o 
   0   5  11        4.12        0.80      2.95 o 
   1   5  11        1.71       -3.28      3.31 o 
   2   5  11       58.36       59.99      5.99 o 
   3   5  11      174.33      207.43     14.95 o 
  -7   6  11       36.98       32.79      8.57 o 
  -6   6  11       31.61       41.56      6.02 o 
  -5   6  11      242.35      218.69     12.14 o 
  -4   6  11      192.78      198.23     10.50 o 
  -3   6  11       66.32       63.64      6.78 o 
  -2   6  11      116.57      130.35      9.12 o 
  -1   6  11      228.69      256.47      9.46 o 
   0   6  11       63.17       76.12      6.26 o 
   1   6  11      769.10      840.15     33.54 o 
   2   6  11        9.96       15.74      4.36 o 
   3   6  11       29.68       23.43      5.86 o 
  -7   7  11       52.34       46.03      6.25 o 
  -6   7  11       19.24       15.58      5.69 o 
  -5   7  11      112.44      111.68      8.12 o 
  -4   7  11      311.22      307.03     11.61 o 
  -3   7  11        3.11       -1.28      3.68 o 
  -2   7  11      396.38      420.29     14.87 o 
  -1   7  11      230.40      243.62     12.32 o 
   0   7  11      815.79      882.18     19.58 o 
   1   7  11        3.03        6.46      4.07 o 
   2   7  11      801.69      902.23     34.41 o 
   3   7  11       46.47       53.46     12.04 o 
  -7   8  11        4.03        0.18      5.86 o 
  -6   8  11       31.91       31.35      6.06 o 
  -5   8  11       55.08       64.85      6.82 o 
  -4   8  11       10.90       -1.44      5.43 o 
  -3   8  11       49.51       55.67      6.71 o 
  -2   8  11       17.44       19.28      4.85 o 
  -1   8  11        0.12        1.98      4.41 o 
   0   8  11       28.43       35.78      4.90 o 
   1   8  11       70.78       85.70      6.62 o 
   2   8  11        0.76        1.91      3.72 o 
   3   8  11        0.06       -4.99      4.99 o 
  -7   9  11       38.89       36.55      6.05 o 
  -6   9  11       59.53       59.92     10.89 o 
  -5   9  11       11.78        8.49      4.55 o 
  -4   9  11        5.59        2.74      4.17 o 
  -3   9  11      431.32      463.48     16.14 o 
  -2   9  11      460.36      495.18     16.31 o 
  -1   9  11      149.21      163.60     10.62 o 
   0   9  11      802.58      951.47     20.82 o 
   1   9  11        4.65        7.92      3.94 o 
   2   9  11      424.66      466.59     14.08 o 
   3   9  11       50.21       47.43      8.13 o 
  -7  10  11       27.28       16.33      5.22 o 
  -6  10  11        5.21        2.62      4.31 o 
  -5  10  11       10.83        3.72      4.33 o 
  -4  10  11      111.89      107.51      9.01 o 
  -3  10  11       83.84       95.66      8.35 o 
  -2  10  11      274.68      325.89     13.16 o 
  -1  10  11     1102.93     1225.72     29.56 o 
   0  10  11        2.53        8.87      4.30 o 
   1  10  11      998.49     1039.25     22.74 o 
   2  10  11       71.88       82.29      6.78 o 
  -7  11  11       19.92       13.86      6.53 o 
  -6  11  11        1.15       -3.82      3.82 o 
  -5  11  11        4.68       -0.62      4.32 o 
  -4  11  11        0.04       -4.03      4.21 o 
  -3  11  11       52.29       51.28      8.01 o 
  -2  11  11       22.56       15.46      7.05 o 
  -1  11  11      143.85      161.55     10.27 o 
   0  11  11       63.96       68.27      6.13 o 
   1  11  11       36.79       42.18      5.99 o 
   2  11  11        8.22        8.96      4.24 o 
  -6  12  11        2.07       -6.57      6.57 o 
  -5  12  11       80.74       93.15      9.02 o 
  -4  12  11       33.57       39.33      6.58 o 
  -3  12  11       32.84       40.45      8.46 o 
  -2  12  11        2.30       -6.02      6.02 o 
  -1  12  11       84.61      110.99     14.37 o 
   0  12  11        4.87        4.00      3.81 o 
   1  12  11       50.20       63.92      6.22 o 
   2  12  11        0.37        3.98      6.39 o 
  -6  13  11       36.11       31.80      9.88 o 
  -5  13  11       67.44       75.15      8.58 o 
  -4  13  11       15.01       21.11      6.72 o 
  -3  13  11      291.71      320.89     18.25 o 
  -2  13  11       26.31       27.27     13.91 o 
  -1  13  11        0.92        2.91      4.64 o 
   0  13  11        9.74       18.89      5.94 o 
   1  13  11        0.03       -3.32      3.32 o 
   2  13  11       12.48       14.06      6.77 o 
  -6  14  11        4.66       -3.29      4.60 o 
  -5  14  11        0.04       -1.05      6.93 o 
  -4  14  11        1.87       -1.71      4.29 o 
  -3  14  11       34.23       18.83     13.35 o 
  -2  14  11       15.85       12.76      7.39 o 
  -1  14  11      106.78      108.06      9.02 o 
   0  14  11       18.30       28.38      4.94 o 
   1  14  11        5.80        1.43      6.68 o 
  -5  15  11       37.34       29.10      6.37 o 
  -4  15  11       69.49       65.28     13.72 o 
  -3  15  11       53.44       46.22      9.56 o 
  -2  15  11      104.57      103.20     11.96 o 
  -1  15  11       53.79       51.28      7.04 o 
   0  15  11      221.31      244.15     10.20 o 
   1  15  11        1.30        4.11      4.78 o 
  -5  16  11       98.59       96.20     14.08 o 
  -4  16  11       65.71       81.47     11.29 o 
  -3  16  11       30.90       29.22      8.76 o 
  -2  16  11       79.43       79.09     13.54 o 
  -1  16  11      112.04      124.05      9.94 o 
   0  16  11       42.87       40.20      6.68 o 
   1  16  11      384.70      414.83     13.58 o 
  -4  17  11        4.44        7.97      7.68 o 
  -3  17  11       64.53       70.04     10.84 o 
  -2  17  11       11.53       -0.60      7.21 o 
  -1  17  11       95.16       87.45      9.52 o 
   0  17  11       38.58       35.88      6.63 o 
  -4  18  11      266.59      300.67     18.87 o 
  -3  18  11      249.40      270.95     17.93 o 
  -2  18  11      127.95      119.98     12.89 o 
  -1  18  11      582.60      660.04     28.06 o 
  -3  19  11      295.71      360.96     27.07 o 
  -2  19  11      664.87      811.42     31.58 o 
  -7   0  12       45.52       42.40      9.32 o 
  -6   0  12      369.87      338.00     18.70 o 
  -5   0  12        7.40        2.88      7.90 o 
  -4   0  12       95.78       82.05     10.39 o 
  -3   0  12       34.80       16.44      7.02 o 
  -2   0  12        0.21       -5.56      5.56 o 
  -1   0  12       22.59       28.40      7.16 o 
   0   0  12        0.09       -5.71     10.15 o 
   1   0  12      148.23      156.63     12.50 o 
   2   0  12      116.23       97.01     15.79 o 
  -7   1  12       44.21       43.31     10.53 o 
  -6   1  12       34.46       30.72      7.98 o 
  -5   1  12       18.83       19.88      5.14 o 
  -4   1  12        0.03       -3.87      3.87 o 
  -3   1  12       30.38       16.60      5.08 o 
  -2   1  12        0.20       -5.43      5.43 o 
  -1   1  12        3.08       -3.22      5.10 o 
   0   1  12       78.11       93.38      6.78 o 
   1   1  12       93.67      102.40      8.60 o 
   2   1  12       20.03       34.87      7.92 o 
  -7   2  12        8.83       -5.65      6.46 o 
  -6   2  12        3.02       -4.05      6.19 o 
  -5   2  12        0.05       -4.96      4.96 o 
  -4   2  12       26.61       18.87      6.08 o 
  -3   2  12        0.62       -6.28      7.11 o 
  -2   2  12       47.61       48.84      6.07 o 
  -1   2  12       69.70       85.84      7.98 o 
   0   2  12       12.36       17.54      4.20 o 
   1   2  12       61.56       68.17      7.16 o 
   2   2  12        4.74        9.79      7.52 o 
  -7   3  12       60.59       45.15      7.54 o 
  -6   3  12        4.62       -4.20      4.20 o 
  -5   3  12       15.55       15.85      5.13 o 
  -4   3  12        7.81        0.78      4.27 o 
  -3   3  12      273.07      298.69     11.62 o 
  -2   3  12       30.47       25.01      5.55 o 
  -1   3  12      171.51      187.54     10.71 o 
   0   3  12      158.88      193.62      8.27 o 
   1   3  12        0.18        2.30      7.08 o 
   2   3  12       55.92       69.40      8.19 o 
  -7   4  12       49.14       42.20      8.22 o 
  -6   4  12       50.66       40.17      7.54 o 
  -5   4  12      146.01      135.46      9.12 o 
  -4   4  12        5.03        0.05      6.78 o 
  -3   4  12      214.16      209.25     10.04 o 
  -2   4  12       28.04       24.99      7.84 o 
  -1   4  12       17.62        9.78      4.96 o 
   0   4  12       80.84       88.15      6.54 o 
   1   4  12       12.53       12.03      6.31 o 
   2   4  12      214.31      262.71     16.78 o 
  -6   5  12      181.47      166.41     10.10 o 
  -5   5  12        2.85       -4.45      4.45 o 
  -4   5  12      233.86      257.09     14.98 o 
  -3   5  12       77.17       65.67      7.48 o 
  -2   5  12       86.92       90.96     15.34 o 
  -1   5  12       10.35        4.38      4.64 o 
   0   5  12        3.63        6.00      4.23 o 
   1   5  12        0.51       -7.25      7.25 o 
   2   5  12       17.44       25.64      5.90 o 
  -6   6  12      157.22      160.73      9.90 o 
  -5   6  12       14.87        9.72      4.84 o 
  -4   6  12      126.93      115.95      8.60 o 
  -3   6  12       22.55       17.30      5.52 o 
  -2   6  12      440.55      486.70     16.63 o 
  -1   6  12       29.30       27.85      8.65 o 
   0   6  12      166.08      208.31      9.08 o 
   1   6  12      160.36      196.41     11.94 o 
   2   6  12        8.67       10.62      5.34 o 
  -6   7  12      222.74      210.27     10.84 o 
  -5   7  12       31.76       24.21      6.51 o 
  -4   7  12       56.41       56.04      7.18 o 
  -3   7  12      241.29      268.44     12.66 o 
  -2   7  12       10.18       -1.67      4.55 o 
  -1   7  12       38.95       51.60      9.03 o 
   0   7  12       49.29       55.24      5.83 o 
   1   7  12        9.68       10.38      5.26 o 
   2   7  12        2.67       -1.92      9.56 o 
  -6   8  12      256.88      262.04     14.79 o 
  -5   8  12      485.91      455.38     22.59 o 
  -4   8  12      860.60      904.95     25.04 o 
  -3   8  12       52.81       35.82      6.18 o 
  -2   8  12      650.80      743.57     21.32 o 
  -1   8  12       50.17       52.28     12.03 o 
   0   8  12      366.47      433.14     15.88 o 
   1   8  12       61.65       78.04      7.86 o 
  -6   9  12      108.10      105.51      8.97 o 
  -5   9  12      118.32      114.77      9.74 o 
  -4   9  12       49.66       42.05      7.28 o 
  -3   9  12      612.40      658.58     30.88 o 
  -2   9  12        0.31       -5.77      5.77 o 
  -1   9  12       48.65       45.38     10.34 o 
   0   9  12       35.10       30.91      6.12 o 
   1   9  12       14.75       11.47      4.18 o 
  -6  10  12       30.59       19.03     14.27 o 
  -5  10  12        0.92       -0.68      5.03 o 
  -4  10  12      160.15      182.72     11.04 o 
  -3  10  12       14.08       13.75      5.34 o 
  -2  10  12      193.11      228.02     15.85 o 
  -1  10  12        0.02        0.15      4.65 o 
   0  10  12      135.62      168.69     12.91 o 
   1  10  12      208.91      222.32      9.81 o 
  -5  11  12      512.84      549.48     19.27 o 
  -4  11  12       39.88       34.11      6.40 o 
  -3  11  12      424.36      465.37     22.21 o 
  -2  11  12        1.29       -5.04     17.11 o 
  -1  11  12      281.76      319.88     14.38 o 
   0  11  12       69.02       75.68      8.07 o 
   1  11  12       44.34       59.83      6.19 o 
  -5  12  12      197.80      215.15     21.78 o 
  -4  12  12        1.07       -3.68      4.55 o 
  -3  12  12        4.06        0.17      7.05 o 
  -2  12  12        4.25       -3.88      6.51 o 
  -1  12  12        0.09       -5.16      5.16 o 
   0  12  12       35.26       44.79      7.90 o 
  -5  13  12       34.19       28.17      6.83 o 
  -4  13  12       88.41       84.42     11.88 o 
  -3  13  12        1.14       -0.71      7.90 o 
  -2  13  12       16.71       12.49      7.57 o 
  -1  13  12        6.34       -4.27      6.88 o 
   0  13  12        8.68        1.43      4.59 o 
  -4  14  12       59.10       74.68     26.51 o 
  -3  14  12      129.11      159.31     15.36 o 
  -2  14  12       78.05       95.42     12.09 o 
  -1  14  12       62.21       63.29     10.43 o 
  -3  15  12       42.61       32.95      9.41 o 
  -2  15  12       16.27        9.82     12.60 o 
  -1  15  12        6.21        9.01      5.48 o 
  -5   1  13       18.33        1.25      7.11 o 
  -4   1  13       46.42       54.46      7.78 o 
  -3   1  13       54.49       56.45      9.46 o 
  -2   1  13        4.11       -3.88      6.00 o 
  -1   1  13       80.64       84.30      9.95 o 
   0   1  13        6.65       -3.38      7.90 o 
  -5   2  13       24.30        5.00      9.01 o 
  -4   2  13      174.31      211.94     13.17 o 
  -3   2  13        0.23       -6.60     10.33 o 
  -2   2  13      273.87      294.29     13.11 o 
  -1   2  13       86.34       82.73      9.68 o 
   0   2  13       43.77       42.49     12.03 o 
  -5   3  13       42.28       26.95     10.44 o 
  -4   3  13        7.41       -6.96      9.93 o 
  -3   3  13      155.89      150.83     10.54 o 
  -2   3  13       47.21       48.87      7.09 o 
  -1   3  13       83.95       72.09      7.86 o 
   0   3  13       31.08       39.10     12.03 o 
  -5   4  13       71.13       68.71     10.96 o 
  -4   4  13       48.14       28.10     13.08 o 
  -3   4  13        1.91       -5.58      5.58 o 
  -2   4  13       19.88       23.13      5.91 o 
  -1   4  13       61.07       70.59     12.22 o 
   0   4  13        0.25       -7.90      7.90 o 
  -5   5  13       40.77       24.66     16.12 o 
  -4   5  13        2.31       -6.35      6.74 o 
  -3   5  13       84.72       98.17      9.26 o 
  -2   5  13       85.16       84.78      8.26 o 
  -1   5  13       11.01       -0.89      6.21 o 
   0   5  13       73.01       63.54     14.29 o 
  -5   6  13       32.18       28.50      8.76 o 
  -4   6  13       79.82       76.08      8.37 o 
  -3   6  13      142.86      163.76     10.77 o 
  -2   6  13       58.36       53.82      9.95 o 
  -1   6  13        3.55       -5.71      5.71 o 
   0   6  13        4.64       -5.83      5.83 o 
  -5   7  13        2.77       -9.94     10.50 o 
  -4   7  13       76.05       83.20      8.69 o 
  -3   7  13      232.26      252.29     12.58 o 
  -2   7  13       86.28       83.93     11.43 o 
  -1   7  13      787.17      954.79     32.83 o 
  -4   8  13        4.65        3.42      5.24 o 
  -3   8  13       25.90       18.29      5.63 o 
  -2   8  13       47.74       44.24      9.97 o 
  -1   8  13       96.45       95.94     11.96 o 
  -4   9  13       87.81       88.54     12.18 o 
  -3   9  13        0.75       -9.02      9.02 o 
  -2   9  13       62.66       64.58     10.60 o 
  -1   9  13       17.39       18.39      7.84 o 
  -3  10  13        4.87        0.80      7.14 o 
  -2  10  13      237.24      280.02     17.67 o 
                                                 
